# Supplementary material for: A pan-CRISPR analysis of mammalian cell specificity identifies ultra-compact sgRNA subsets for genome-scale experiments
Source: Nat Commun. 2022 Feb 2;13:625. doi: 10.1038/s41467-022-28045-w (PMC8810922; doi:10.1038/s41467-022-28045-w)
Supplement: Supplementary file 3 — Supplementary Data 1 [file 41467_2022_28045_MOESM3_ESM.xlsx]

## Sheet: Sheet1
query	significant	p_value	term_size	query_size	intersection_size	precision	recall	term_id	source	term_name	effective_domain_size	source_order	parents
query_1	TRUE	4.1985e-30	10857	510	432	0.847059	0.03979	GO:0044237	GO:BP	cellular metabolic process	17916	12812	c("GO:0008152", "GO:0009987")
query_1	TRUE	7.64011e-28	1403	510	124	0.243137	0.088382	GO:0022402	GO:BP	cell cycle process	17916	7633	c("GO:0007049", "GO:0009987")
query_1	TRUE	9.1083e-28	892	510	97	0.190196	0.108744	GO:1903047	GO:BP	mitotic cell cycle process	17916	26332	c("GO:0000278", "GO:0022402")
query_1	TRUE	1.60948e-26	1902	510	145	0.284314	0.0762355	GO:0007049	GO:BP	cell cycle	17916	2997	GO:0009987
query_1	TRUE	7.26162e-25	1083	510	103	0.201961	0.0951062	GO:0000278	GO:BP	mitotic cell cycle	17916	122	GO:0007049
query_1	TRUE	2.49047e-22	6911	510	312	0.611765	0.0451454	GO:1901564	GO:BP	organonitrogen compound metabolic process	17916	25007	c("GO:0006807", "GO:0071704")
query_1	TRUE	7.69964e-22	5363	510	263	0.515686	0.0490397	GO:0044267	GO:BP	cellular protein metabolic process	17916	12831	c("GO:0019538", "GO:0044260")
query_1	TRUE	9.78143e-22	5684	510	273	0.535294	0.0480296	GO:0006139	GO:BP	nucleobase-containing compound metabolic process	17916	2192	c("GO:0006725", "GO:0034641", "GO:0044238", "GO:0046483", "GO:1901360")
query_1	TRUE	1.716e-21	3406	510	195	0.382353	0.0572519	GO:0006793	GO:BP	phosphorus metabolic process	17916	2783	GO:0044237
query_1	TRUE	1.79304e-21	3380	510	194	0.380392	0.0573964	GO:0006796	GO:BP	phosphate-containing compound metabolic process	17916	2786	GO:0006793
query_1	TRUE	2.19948e-21	6225	510	289	0.566667	0.0464257	GO:1901576	GO:BP	organic substance biosynthetic process	17916	25018	c("GO:0009058", "GO:0071704")
query_1	TRUE	3.19082e-21	1264	510	106	0.207843	0.0838608	GO:0051726	GO:BP	regulation of cell cycle	17916	16316	c("GO:0007049", "GO:0050794")
query_1	TRUE	8.72403e-21	6111	510	284	0.556863	0.0464736	GO:0044249	GO:BP	cellular biosynthetic process	17916	12820	c("GO:0009058", "GO:0044237")
query_1	TRUE	2.22677e-20	6307	510	289	0.566667	0.0458221	GO:0009058	GO:BP	biosynthetic process	17916	3696	GO:0008152
query_1	TRUE	2.60367e-20	5860	510	275	0.539216	0.0469283	GO:0046483	GO:BP	heterocycle metabolic process	17916	14371	GO:0044237
query_1	TRUE	3.99581e-20	11830	510	435	0.852941	0.0367709	GO:0008152	GO:BP	metabolic process	17916	3566	GO:0008150
query_1	TRUE	7.52094e-20	3988	510	212	0.415686	0.0531595	GO:0006996	GO:BP	organelle organization	17916	2954	GO:0016043
query_1	TRUE	8.58135e-20	642	510	71	0.139216	0.110592	GO:0044770	GO:BP	cell cycle phase transition	17916	13110	GO:0022402
query_1	TRUE	1.14431e-19	6138	510	282	0.552941	0.0459433	GO:1901360	GO:BP	organic cyclic compound metabolic process	17916	24819	GO:0071704
query_1	TRUE	1.48144e-19	597	510	68	0.133333	0.113903	GO:0044772	GO:BP	mitotic cell cycle phase transition	17916	13112	c("GO:0044770", "GO:1903047")
query_1	TRUE	2.28258e-19	5905	510	274	0.537255	0.0464014	GO:0006725	GO:BP	cellular aromatic compound metabolic process	17916	2726	GO:0044237
query_1	TRUE	2.6418e-19	6463	510	291	0.570588	0.0450255	GO:0034641	GO:BP	cellular nitrogen compound metabolic process	17916	10069	c("GO:0006807", "GO:0044237")
query_1	TRUE	7.0367e-19	4945	510	242	0.47451	0.0489383	GO:0044271	GO:BP	cellular nitrogen compound biosynthetic process	17916	12834	c("GO:0034641", "GO:0044249")
query_1	TRUE	9.18577e-19	10599	510	403	0.790196	0.0380225	GO:0044238	GO:BP	primary metabolic process	17916	12813	GO:0008152
query_1	TRUE	1.98887e-18	10110	510	390	0.764706	0.0385757	GO:0006807	GO:BP	nitrogen compound metabolic process	17916	2797	GO:0008152
query_1	TRUE	2.47952e-18	4388	510	222	0.435294	0.0505925	GO:1901362	GO:BP	organic cyclic compound biosynthetic process	17916	24821	c("GO:1901360", "GO:1901576")
query_1	TRUE	9.7725e-18	8402	510	343	0.672549	0.0408236	GO:0044260	GO:BP	cellular macromolecule metabolic process	17916	12827	c("GO:0043170", "GO:0044237")
query_1	TRUE	1.29587e-17	792	510	76	0.14902	0.0959596	GO:0010564	GO:BP	regulation of cell cycle process	17916	4756	c("GO:0022402", "GO:0051726")
query_1	TRUE	6.65694e-17	5955	510	269	0.527451	0.0451721	GO:0019538	GO:BP	protein metabolic process	17916	6824	c("GO:0043170", "GO:0044238", "GO:1901564")
query_1	TRUE	2.61727e-16	4161	510	209	0.409804	0.0502283	GO:0034654	GO:BP	nucleobase-containing compound biosynthetic process	17916	10078	c("GO:0006139", "GO:0018130", "GO:0019438", "GO:0044271", "GO:1901362")
query_1	TRUE	3.15838e-16	4226	510	211	0.413725	0.049929	GO:0018130	GO:BP	heterocycle biosynthetic process	17916	6066	c("GO:0044249", "GO:0046483")
query_1	TRUE	3.17005e-16	6374	510	280	0.54902	0.0439285	GO:0016043	GO:BP	cellular component organization	17916	5695	GO:0071840
query_1	TRUE	3.25129e-16	1247	510	96	0.188235	0.0769848	GO:0051276	GO:BP	chromosome organization	17916	15975	GO:0006996
query_1	TRUE	9.67273e-16	4235	510	210	0.411765	0.0495868	GO:0019438	GO:BP	aromatic compound biosynthetic process	17916	6729	c("GO:0006725", "GO:0044249")
query_1	TRUE	9.95423e-16	11268	510	412	0.807843	0.0365637	GO:0071704	GO:BP	organic substance metabolic process	17916	19961	GO:0008152
query_1	TRUE	1.2732e-14	6559	510	281	0.55098	0.0428419	GO:0071840	GO:BP	cellular component organization or biogenesis	17916	20037	GO:0009987
query_1	TRUE	4.13338e-14	910	510	76	0.14902	0.0835165	GO:0016032	GO:BP	viral process	17916	5689	GO:0044403
query_1	TRUE	1.56484e-13	637	510	61	0.119608	0.0957614	GO:0055086	GO:BP	nucleobase-containing small molecule metabolic process	17916	17048	c("GO:0006139", "GO:0044281")
query_1	TRUE	1.66104e-13	2115	510	127	0.24902	0.0600473	GO:0033554	GO:BP	cellular response to stress	17916	9586	c("GO:0006950", "GO:0051716")
query_1	TRUE	1.8366e-13	4216	510	203	0.398039	0.0481499	GO:0006464	GO:BP	cellular protein modification process	17916	2477	c("GO:0036211", "GO:0044267")
query_1	TRUE	1.8366e-13	4216	510	203	0.398039	0.0481499	GO:0036211	GO:BP	protein modification process	17916	11015	c("GO:0019538", "GO:0043412")
query_1	TRUE	1.07308e-12	1938	510	118	0.231373	0.0608875	GO:0043933	GO:BP	protein-containing complex subunit organization	17916	12636	GO:0016043
query_1	TRUE	1.26506e-12	968	510	76	0.14902	0.0785124	GO:0044403	GO:BP	symbiotic process	17916	12901	GO:0044419
query_1	TRUE	1.73877e-12	6180	510	263	0.515686	0.0425566	GO:0080090	GO:BP	regulation of primary metabolic process	17916	21198	c("GO:0019222", "GO:0044238")
query_1	TRUE	1.84968e-12	3428	510	173	0.339216	0.0504667	GO:0031325	GO:BP	positive regulation of cellular metabolic process	17916	8322	c("GO:0009893", "GO:0031323", "GO:0044237", "GO:0048522")
query_1	TRUE	2.25134e-12	279	510	38	0.0745098	0.136201	GO:0009165	GO:BP	nucleotide biosynthetic process	17916	3798	c("GO:0009117", "GO:1901293")
query_1	TRUE	3.00526e-12	547	510	54	0.105882	0.0987203	GO:0009117	GO:BP	nucleotide metabolic process	17916	3753	GO:0006753
query_1	TRUE	4.07084e-12	284	510	38	0.0745098	0.133803	GO:1901293	GO:BP	nucleoside phosphate biosynthetic process	17916	24756	c("GO:0006753", "GO:0034654", "GO:0090407")
query_1	TRUE	4.20371e-12	2492	510	138	0.270588	0.0553772	GO:0016310	GO:BP	phosphorylation	17916	5827	GO:0006796
query_1	TRUE	4.39899e-12	6386	510	268	0.52549	0.0419668	GO:0031323	GO:BP	regulation of cellular metabolic process	17916	8320	c("GO:0019222", "GO:0044237", "GO:0050794")
query_1	TRUE	4.52711e-12	4429	510	206	0.403922	0.0465116	GO:0043412	GO:BP	macromolecule modification	17916	12424	GO:0043170
query_1	TRUE	5.56845e-12	555	510	54	0.105882	0.0972973	GO:0006753	GO:BP	nucleoside phosphate metabolic process	17916	2750	c("GO:0006796", "GO:0019637", "GO:0055086")
query_1	TRUE	6.53012e-12	7175	510	291	0.570588	0.0405575	GO:0019222	GO:BP	regulation of metabolic process	17916	6529	c("GO:0008152", "GO:0050789")
query_1	TRUE	7.16525e-12	3911	510	188	0.368627	0.0480695	GO:0009893	GO:BP	positive regulation of metabolic process	17916	4254	c("GO:0008152", "GO:0019222", "GO:0048518")
query_1	TRUE	2.06263e-11	3258	510	164	0.321569	0.0503376	GO:0051173	GO:BP	positive regulation of nitrogen compound metabolic process	17916	15892	c("GO:0006807", "GO:0009893", "GO:0051171")
query_1	TRUE	2.49787e-11	613	510	56	0.109804	0.091354	GO:0051301	GO:BP	cell division	17916	15994	GO:0009987
query_1	TRUE	3.01831e-11	2314	510	129	0.252941	0.0557476	GO:0006366	GO:BP	transcription by RNA polymerase II	17916	2396	GO:0006351
query_1	TRUE	3.63467e-11	4944	510	220	0.431373	0.0444984	GO:0034645	GO:BP	cellular macromolecule biosynthetic process	17916	10073	c("GO:0009059", "GO:0044249", "GO:0044260")
query_1	TRUE	5.46686e-11	1718	510	105	0.205882	0.0611176	GO:0009719	GO:BP	response to endogenous stimulus	17916	4102	GO:0050896
query_1	TRUE	5.50812e-11	5118	510	225	0.441176	0.0439625	GO:0009059	GO:BP	macromolecule biosynthetic process	17916	3697	c("GO:0043170", "GO:1901576")
query_1	TRUE	7.82127e-11	427	510	45	0.0882353	0.105386	GO:0019693	GO:BP	ribose phosphate metabolic process	17916	6968	c("GO:0006796", "GO:0019637", "GO:1901135")
query_1	TRUE	9.15196e-11	711	510	60	0.117647	0.0843882	GO:0007346	GO:BP	regulation of mitotic cell cycle	17916	3260	c("GO:0000278", "GO:0051726")
query_1	TRUE	1.01176e-10	1051	510	76	0.14902	0.0723121	GO:0019637	GO:BP	organophosphate metabolic process	17916	6917	c("GO:0006793", "GO:0071704")
query_1	TRUE	1.51043e-10	46	510	16	0.0313725	0.347826	GO:0045540	GO:BP	regulation of cholesterol biosynthetic process	17916	13493	c("GO:0006695", "GO:0090181", "GO:0106118", "GO:1902930")
query_1	TRUE	1.51043e-10	46	510	16	0.0313725	0.347826	GO:0106118	GO:BP	regulation of sterol biosynthetic process	17916	22907	c("GO:0016126", "GO:0050810")
query_1	TRUE	1.64052e-10	602	510	54	0.105882	0.089701	GO:0090407	GO:BP	organophosphate biosynthetic process	17916	21758	c("GO:0019637", "GO:1901576")
query_1	TRUE	2.00799e-10	4373	510	199	0.390196	0.0455065	GO:0009889	GO:BP	regulation of biosynthetic process	17916	4250	c("GO:0009058", "GO:0019222")
query_1	TRUE	2.01394e-10	955	510	71	0.139216	0.0743455	GO:0009725	GO:BP	response to hormone	17916	4108	c("GO:0009719", "GO:0010033")
query_1	TRUE	2.43177e-10	5153	510	224	0.439216	0.0434698	GO:0090304	GO:BP	nucleic acid metabolic process	17916	21663	c("GO:0006139", "GO:0043170")
query_1	TRUE	2.65633e-10	3438	510	167	0.327451	0.0485748	GO:0010033	GO:BP	response to organic substance	17916	4348	GO:0042221
query_1	TRUE	2.7758e-10	189	510	29	0.0568627	0.153439	GO:0000819	GO:BP	sister chromatid segregation	17916	309	c("GO:0051276", "GO:0098813")
query_1	TRUE	3.27358e-10	3620	510	173	0.339216	0.0477901	GO:0010604	GO:BP	positive regulation of macromolecule metabolic process	17916	4791	c("GO:0009893", "GO:0043170", "GO:0060255")
query_1	TRUE	3.66339e-10	191	510	29	0.0568627	0.151832	GO:0046390	GO:BP	ribose phosphate biosynthetic process	17916	14297	c("GO:0019693", "GO:0090407", "GO:1901137")
query_1	TRUE	4.6732e-10	485	510	47	0.0921569	0.0969072	GO:1901987	GO:BP	regulation of cell cycle phase transition	17916	25399	c("GO:0010564", "GO:0044770")
query_1	TRUE	4.99701e-10	266	510	34	0.0666667	0.12782	GO:0006352	GO:BP	DNA-templated transcription, initiation	17916	2384	c("GO:0006351", "GO:0032774")
query_1	TRUE	5.24371e-10	2952	510	149	0.292157	0.0504743	GO:0022607	GO:BP	cellular component assembly	17916	7655	c("GO:0016043", "GO:0044085")
query_1	TRUE	6.87547e-10	418	510	43	0.0843137	0.102871	GO:0009259	GO:BP	ribonucleotide metabolic process	17916	3891	c("GO:0009117", "GO:0019693")
query_1	TRUE	8.47248e-10	157	510	26	0.0509804	0.165605	GO:0000070	GO:BP	mitotic sister chromatid segregation	17916	32	c("GO:0000819", "GO:0140014", "GO:1903047")
query_1	TRUE	8.60741e-10	271	510	34	0.0666667	0.125461	GO:0140014	GO:BP	mitotic nuclear division	17916	23206	c("GO:0000280", "GO:1903047")
query_1	TRUE	1.04898e-09	185	510	28	0.054902	0.151351	GO:0009260	GO:BP	ribonucleotide biosynthetic process	17916	3892	c("GO:0009165", "GO:0009259", "GO:0046390")
query_1	TRUE	1.95792e-09	71	510	18	0.0352941	0.253521	GO:0006695	GO:BP	cholesterol biosynthetic process	17916	2697	c("GO:0008203", "GO:0016126", "GO:1902653")
query_1	TRUE	2.32987e-09	5997	510	247	0.484314	0.0411873	GO:0051171	GO:BP	regulation of nitrogen compound metabolic process	17916	15890	c("GO:0006807", "GO:0019222")
query_1	TRUE	2.45858e-09	1028	510	72	0.141176	0.0700389	GO:0051338	GO:BP	regulation of transferase activity	17916	16028	GO:0050790
query_1	TRUE	3.32894e-09	531	510	48	0.0941176	0.0903955	GO:0198738	GO:BP	cell-cell signaling by wnt	17916	23500	GO:0007267
query_1	TRUE	3.53147e-09	1459	510	90	0.176471	0.0616861	GO:0071495	GO:BP	cellular response to endogenous stimulus	17916	19794	GO:0009719
query_1	TRUE	3.57261e-09	1657	510	98	0.192157	0.059143	GO:0065003	GO:BP	protein-containing complex assembly	17916	18877	c("GO:0022607", "GO:0043933")
query_1	TRUE	3.63898e-09	301	510	35	0.0686275	0.116279	GO:0044843	GO:BP	cell cycle G1/S phase transition	17916	13161	GO:0044770
query_1	TRUE	3.7978e-09	1060	510	73	0.143137	0.0688679	GO:0009790	GO:BP	embryo development	17916	4167	GO:0007275
query_1	TRUE	4.23067e-09	74	510	18	0.0352941	0.243243	GO:1902653	GO:BP	secondary alcohol biosynthetic process	17916	25979	c("GO:0046165", "GO:1902652")
query_1	TRUE	4.48322e-09	1996	510	111	0.217647	0.0556112	GO:0044281	GO:BP	small molecule metabolic process	17916	12840	GO:0008152
query_1	TRUE	5.36261e-09	33	510	13	0.0254902	0.393939	GO:0009156	GO:BP	ribonucleoside monophosphate biosynthetic process	17916	3790	c("GO:0009124", "GO:0009161")
query_1	TRUE	5.79057e-09	9774	510	354	0.694118	0.0362185	GO:0043170	GO:BP	macromolecule metabolic process	17916	12307	GO:0071704
query_1	TRUE	8.2134e-09	277	510	33	0.0647059	0.119134	GO:0000082	GO:BP	G1/S transition of mitotic cell cycle	17916	41	c("GO:0044772", "GO:0044843")
query_1	TRUE	8.75809e-09	2944	510	145	0.284314	0.0492527	GO:0051246	GO:BP	regulation of protein metabolic process	17916	15951	c("GO:0019538", "GO:0051171", "GO:0060255", "GO:0080090")
query_1	TRUE	1.04058e-08	2754	510	138	0.270588	0.0501089	GO:0032268	GO:BP	regulation of cellular protein metabolic process	17916	8707	c("GO:0031323", "GO:0044267", "GO:0051246")
query_1	TRUE	1.06589e-08	529	510	47	0.0921569	0.0888469	GO:0016055	GO:BP	Wnt signaling pathway	17916	5705	c("GO:0198738", "GO:1905114")
query_1	TRUE	1.18775e-08	59	510	16	0.0313725	0.271186	GO:0090181	GO:BP	regulation of cholesterol metabolic process	17916	21541	c("GO:0008203", "GO:0019218", "GO:0062012")
query_1	TRUE	1.21023e-08	204	510	28	0.054902	0.137255	GO:0006367	GO:BP	transcription initiation from RNA polymerase II promoter	17916	2397	c("GO:0006352", "GO:0006366")
query_1	TRUE	1.3564e-08	4653	510	202	0.396078	0.0434129	GO:0016070	GO:BP	RNA metabolic process	17916	5717	GO:0090304
query_1	TRUE	1.46846e-08	674	510	54	0.105882	0.0801187	GO:0009792	GO:BP	embryo development ending in birth or egg hatching	17916	4169	GO:0009790
query_1	TRUE	1.49634e-08	267	510	32	0.0627451	0.11985	GO:0098813	GO:BP	nuclear chromosome segregation	17916	22462	c("GO:0007059", "GO:0022402")
query_1	TRUE	1.65852e-08	1210	510	78	0.152941	0.0644628	GO:0044265	GO:BP	cellular macromolecule catabolic process	17916	12830	c("GO:0009057", "GO:0044248", "GO:0044260")
query_1	TRUE	1.74282e-08	636	510	52	0.101961	0.081761	GO:0045786	GO:BP	negative regulation of cell cycle	17916	13721	c("GO:0007049", "GO:0048523", "GO:0051726")
query_1	TRUE	1.76567e-08	80	510	18	0.0352941	0.225	GO:0016126	GO:BP	sterol biosynthetic process	17916	5765	c("GO:0006694", "GO:0016125", "GO:1901617")
query_1	TRUE	2.02e-08	3970	510	179	0.35098	0.0450882	GO:2000112	GO:BP	regulation of cellular macromolecule biosynthetic process	17916	29538	c("GO:0010556", "GO:0031326", "GO:0034645")
query_1	TRUE	2.29461e-08	44	510	14	0.027451	0.318182	GO:0009124	GO:BP	nucleoside monophosphate biosynthetic process	17916	3758	c("GO:0009123", "GO:1901293")
query_1	TRUE	2.41759e-08	446	510	42	0.0823529	0.0941704	GO:1901990	GO:BP	regulation of mitotic cell cycle phase transition	17916	25402	c("GO:0007346", "GO:0044772", "GO:1901987")
query_1	TRUE	2.83149e-08	4136	510	184	0.360784	0.0444874	GO:0010556	GO:BP	regulation of macromolecule biosynthetic process	17916	4748	c("GO:0009059", "GO:0009889", "GO:0060255")
query_1	TRUE	3.45258e-08	1252	510	79	0.154902	0.063099	GO:0009628	GO:BP	response to abiotic stimulus	17916	4031	GO:0050896
query_1	TRUE	4.30259e-08	328	510	35	0.0686275	0.106707	GO:0007059	GO:BP	chromosome segregation	17916	3007	GO:0009987
query_1	TRUE	5.51981e-08	3421	510	159	0.311765	0.0464776	GO:0070887	GO:BP	cellular response to chemical stimulus	17916	19385	c("GO:0042221", "GO:0051716")
query_1	TRUE	5.5294e-08	656	510	52	0.101961	0.0792683	GO:0043009	GO:BP	chordate embryonic development	17916	12207	GO:0009792
query_1	TRUE	5.72855e-08	3190	510	151	0.296078	0.0473354	GO:0044085	GO:BP	cellular component biogenesis	17916	12751	GO:0071840
query_1	TRUE	5.86024e-08	2159	510	114	0.223529	0.0528022	GO:0006357	GO:BP	regulation of transcription by RNA polymerase II	17916	2389	c("GO:0006355", "GO:0006366")
query_1	TRUE	6.97288e-08	681	510	53	0.103922	0.0778267	GO:0032870	GO:BP	cellular response to hormone stimulus	17916	9140	c("GO:0009725", "GO:0071310", "GO:0071495")
query_1	TRUE	8.09789e-08	2442	510	124	0.243137	0.0507781	GO:0051128	GO:BP	regulation of cellular component organization	17916	15848	c("GO:0016043", "GO:0050794")
query_1	TRUE	8.5094e-08	6649	510	261	0.511765	0.039254	GO:0060255	GO:BP	regulation of macromolecule metabolic process	17916	17293	c("GO:0019222", "GO:0043170")
query_1	TRUE	8.59308e-08	464	510	42	0.0823529	0.0905172	GO:0048285	GO:BP	organelle fission	17916	14878	GO:0006996
query_1	TRUE	9.38541e-08	2810	510	137	0.268627	0.0487544	GO:0071310	GO:BP	cellular response to organic substance	17916	19619	c("GO:0010033", "GO:0070887")
query_1	TRUE	1.04084e-07	20	510	10	0.0196078	0.5	GO:0046112	GO:BP	nucleobase biosynthetic process	17916	14023	c("GO:0009112", "GO:0018130", "GO:1901362", "GO:1901566")
query_1	TRUE	1.14755e-07	1916	510	104	0.203922	0.0542797	GO:1901566	GO:BP	organonitrogen compound biosynthetic process	17916	25009	c("GO:1901564", "GO:1901576")
query_1	TRUE	2.00326e-07	4289	510	186	0.364706	0.0433668	GO:0031326	GO:BP	regulation of cellular biosynthetic process	17916	8323	c("GO:0009889", "GO:0031323", "GO:0044249")
query_1	TRUE	2.12834e-07	92	510	18	0.0352941	0.195652	GO:0050810	GO:BP	regulation of steroid biosynthetic process	17916	15585	c("GO:0006694", "GO:0019218", "GO:0046890")
query_1	TRUE	2.33444e-07	403	510	38	0.0745098	0.0942928	GO:0009150	GO:BP	purine ribonucleotide metabolic process	17916	3784	c("GO:0006163", "GO:0009259")
query_1	TRUE	2.93672e-07	1187	510	74	0.145098	0.062342	GO:0043603	GO:BP	cellular amide metabolic process	17916	12555	GO:0034641
query_1	TRUE	3.12164e-07	464	510	41	0.0803922	0.0883621	GO:0016570	GO:BP	histone modification	17916	5897	c("GO:0006464", "GO:0016569")
query_1	TRUE	3.15454e-07	5798	510	233	0.456863	0.0401863	GO:0048522	GO:BP	positive regulation of cellular process	17916	15061	c("GO:0009987", "GO:0048518", "GO:0050794")
query_1	TRUE	3.16764e-07	72	510	16	0.0313725	0.222222	GO:0009123	GO:BP	nucleoside monophosphate metabolic process	17916	3757	GO:0006753
query_1	TRUE	3.26472e-07	2004	510	106	0.207843	0.0528942	GO:0006915	GO:BP	apoptotic process	17916	2889	GO:0012501
query_1	TRUE	3.76725e-07	146	510	22	0.0431373	0.150685	GO:0010212	GO:BP	response to ionizing radiation	17916	4509	GO:0009314
query_1	TRUE	3.9987e-07	1171	510	73	0.143137	0.0623399	GO:1901698	GO:BP	response to nitrogen compound	17916	25118	GO:0042221
query_1	TRUE	4.64925e-07	1321	510	79	0.154902	0.0598032	GO:0033043	GO:BP	regulation of organelle organization	17916	9273	c("GO:0006996", "GO:0051128")
query_1	TRUE	5.84125e-07	1452	510	84	0.164706	0.0578512	GO:0009057	GO:BP	macromolecule catabolic process	17916	3695	c("GO:0043170", "GO:1901575")
query_1	TRUE	5.8679e-07	416	510	38	0.0745098	0.0913462	GO:0000280	GO:BP	nuclear division	17916	124	GO:0048285
query_1	TRUE	6.0182e-07	810	510	57	0.111765	0.0703704	GO:0045859	GO:BP	regulation of protein kinase activity	17916	13784	c("GO:0001932", "GO:0043549")
query_1	TRUE	6.25438e-07	1087	510	69	0.135294	0.0634775	GO:0010243	GO:BP	response to organonitrogen compound	17916	4537	c("GO:0010033", "GO:1901698")
query_1	TRUE	6.96188e-07	2302	510	116	0.227451	0.050391	GO:0044248	GO:BP	cellular catabolic process	17916	12819	c("GO:0009056", "GO:0044237")
query_1	TRUE	7.16947e-07	438	510	39	0.0764706	0.0890411	GO:0006163	GO:BP	purine nucleotide metabolic process	17916	2213	c("GO:0009117", "GO:0072521")
query_1	TRUE	7.59663e-07	815	510	57	0.111765	0.0699387	GO:0006325	GO:BP	chromatin organization	17916	2364	c("GO:0016043", "GO:0051276")
query_1	TRUE	7.8115e-07	38	510	12	0.0235294	0.315789	GO:0009112	GO:BP	nucleobase metabolic process	17916	3748	c("GO:0055086", "GO:1901564")
query_1	TRUE	7.86727e-07	3688	510	164	0.321569	0.0444685	GO:0032774	GO:BP	RNA biosynthetic process	17916	9085	c("GO:0009059", "GO:0016070", "GO:0034654")
query_1	TRUE	8.71966e-07	2283	510	115	0.22549	0.0503723	GO:0008219	GO:BP	cell death	17916	3595	GO:0009987
query_1	TRUE	9.60933e-07	2150	510	110	0.215686	0.0511628	GO:0012501	GO:BP	programmed cell death	17916	5159	GO:0008219
query_1	TRUE	1.10875e-06	2020	510	105	0.205882	0.0519802	GO:0031328	GO:BP	positive regulation of cellular biosynthetic process	17916	8325	c("GO:0009891", "GO:0031325", "GO:0031326", "GO:0044249")
query_1	TRUE	1.11618e-06	2740	510	131	0.256863	0.0478102	GO:0031324	GO:BP	negative regulation of cellular metabolic process	17916	8321	c("GO:0009892", "GO:0031323", "GO:0044237", "GO:0048523")
query_1	TRUE	1.12376e-06	484	510	41	0.0803922	0.0847107	GO:0016569	GO:BP	covalent chromatin modification	17916	5896	c("GO:0006325", "GO:0043412")
query_1	TRUE	1.14764e-06	3497	510	157	0.307843	0.0448956	GO:0051641	GO:BP	cellular localization	17916	16250	c("GO:0009987", "GO:0051179")
query_1	TRUE	1.17508e-06	6	510	6	0.0117647	1	GO:0006189	GO:BP	'de novo' IMP biosynthetic process	17916	2239	GO:0006188
query_1	TRUE	1.23218e-06	3441	510	155	0.303922	0.045045	GO:0009892	GO:BP	negative regulation of metabolic process	17916	4253	c("GO:0008152", "GO:0019222", "GO:0048519")
query_1	TRUE	1.26796e-06	1759	510	95	0.186275	0.054008	GO:0051247	GO:BP	positive regulation of protein metabolic process	17916	15952	c("GO:0010604", "GO:0019538", "GO:0051173", "GO:0051246")
query_1	TRUE	1.2961e-06	447	510	39	0.0764706	0.0872483	GO:0009314	GO:BP	response to radiation	17916	3929	GO:0009628
query_1	TRUE	1.38112e-06	79	510	16	0.0313725	0.202532	GO:1902930	GO:BP	regulation of alcohol biosynthetic process	17916	26222	c("GO:0009889", "GO:0046165", "GO:0062012")
query_1	TRUE	1.39599e-06	1921	510	101	0.198039	0.0525768	GO:0031399	GO:BP	regulation of protein modification process	17916	8362	c("GO:0006464", "GO:0032268")
query_1	TRUE	1.39599e-06	1921	510	101	0.198039	0.0525768	GO:0010557	GO:BP	positive regulation of macromolecule biosynthetic process	17916	4749	c("GO:0009059", "GO:0009891", "GO:0010556", "GO:0010604")
query_1	TRUE	1.42828e-06	920	510	61	0.119608	0.0663043	GO:0043549	GO:BP	regulation of kinase activity	17916	12519	c("GO:0042325", "GO:0051338")
query_1	TRUE	1.60999e-06	470	510	40	0.0784314	0.0851064	GO:0072521	GO:BP	purine-containing compound metabolic process	17916	20621	c("GO:0006725", "GO:0034641", "GO:0046483", "GO:1901360", "GO:1901564")
query_1	TRUE	1.6563e-06	172	510	23	0.045098	0.133721	GO:0009152	GO:BP	purine ribonucleotide biosynthetic process	17916	3786	c("GO:0006164", "GO:0009150", "GO:0009260")
query_1	TRUE	1.84499e-06	4062	510	175	0.343137	0.0430822	GO:0019219	GO:BP	regulation of nucleobase-containing compound metabolic process	17916	6526	c("GO:0006139", "GO:0031323", "GO:0051171", "GO:0080090")
query_1	TRUE	1.86412e-06	19	510	9	0.0176471	0.473684	GO:0009168	GO:BP	purine ribonucleoside monophosphate biosynthetic process	17916	3801	c("GO:0009127", "GO:0009156", "GO:0009167")
query_1	TRUE	1.87117e-06	637	510	48	0.0941176	0.0753532	GO:1905114	GO:BP	cell surface receptor signaling pathway involved in cell-cell signaling	17916	28216	c("GO:0007166", "GO:0007267")
query_1	TRUE	1.88639e-06	5997	510	236	0.462745	0.039353	GO:0010467	GO:BP	gene expression	17916	4689	GO:0043170
query_1	TRUE	1.89369e-06	1905	510	100	0.196078	0.0524934	GO:0045935	GO:BP	positive regulation of nucleobase-containing compound metabolic process	17916	13854	c("GO:0006139", "GO:0019219", "GO:0031325", "GO:0051173")
query_1	TRUE	2.0644e-06	3674	510	162	0.317647	0.0440936	GO:0097659	GO:BP	nucleic acid-templated transcription	17916	22259	GO:0032774
query_1	TRUE	2.06991e-06	359	510	34	0.0666667	0.0947075	GO:0010948	GO:BP	negative regulation of cell cycle process	17916	5109	c("GO:0010564", "GO:0022402", "GO:0045786")
query_1	TRUE	2.13222e-06	50	510	13	0.0254902	0.26	GO:0009161	GO:BP	ribonucleoside monophosphate metabolic process	17916	3794	GO:0009123
query_1	TRUE	2.22929e-06	6370	510	247	0.484314	0.0387755	GO:0048518	GO:BP	positive regulation of biological process	17916	15057	c("GO:0008150", "GO:0050789")
query_1	TRUE	2.34185e-06	1993	510	103	0.201961	0.0516809	GO:0070727	GO:BP	cellular macromolecule localization	17916	19296	c("GO:0033036", "GO:0051641")
query_1	TRUE	2.40601e-06	2048	510	105	0.205882	0.0512695	GO:0008283	GO:BP	cell population proliferation	17916	3602	GO:0009987
query_1	TRUE	2.40704e-06	206	510	25	0.0490196	0.121359	GO:0072522	GO:BP	purine-containing compound biosynthetic process	17916	20622	c("GO:0018130", "GO:0019438", "GO:0044271", "GO:0072521", "GO:1901362", "GO:1901566")
query_1	TRUE	2.53854e-06	3624	510	160	0.313725	0.0441501	GO:0006351	GO:BP	transcription, DNA-templated	17916	2383	c("GO:0010467", "GO:0034645", "GO:0097659")
query_1	TRUE	2.83244e-06	2054	510	105	0.205882	0.0511198	GO:0009891	GO:BP	positive regulation of biosynthetic process	17916	4252	c("GO:0009058", "GO:0009889", "GO:0009893")
query_1	TRUE	2.89076e-06	162	510	22	0.0431373	0.135802	GO:1902652	GO:BP	secondary alcohol metabolic process	17916	25978	GO:0006066
query_1	TRUE	2.93723e-06	914	510	60	0.117647	0.0656455	GO:0043604	GO:BP	amide biosynthetic process	17916	12556	c("GO:0043603", "GO:0044271")
query_1	TRUE	3.33513e-06	1739	510	93	0.182353	0.053479	GO:0051254	GO:BP	positive regulation of RNA metabolic process	17916	15959	c("GO:0010604", "GO:0016070", "GO:0045935", "GO:0051252")
query_1	TRUE	3.42912e-06	276	510	29	0.0568627	0.105072	GO:0044839	GO:BP	cell cycle G2/M phase transition	17916	13160	GO:0044770
query_1	TRUE	3.61123e-06	5708	510	226	0.443137	0.0395936	GO:0048519	GO:BP	negative regulation of biological process	17916	15058	c("GO:0008150", "GO:0050789")
query_1	TRUE	3.63485e-06	1982	510	102	0.2	0.0514632	GO:0034613	GO:BP	cellular protein localization	17916	10050	c("GO:0008104", "GO:0070727")
query_1	TRUE	3.64481e-06	2934	510	136	0.266667	0.0463531	GO:0008104	GO:BP	protein localization	17916	3564	GO:0033036
query_1	TRUE	4.12373e-06	969	510	62	0.121569	0.0639835	GO:0008284	GO:BP	positive regulation of cell population proliferation	17916	3603	c("GO:0008283", "GO:0042127", "GO:0048522")
query_1	TRUE	4.14744e-06	876	510	58	0.113725	0.06621	GO:0006974	GO:BP	cellular response to DNA damage stimulus	17916	2938	GO:0033554
query_1	TRUE	4.34208e-06	196	510	24	0.0470588	0.122449	GO:0006164	GO:BP	purine nucleotide biosynthetic process	17916	2214	c("GO:0006163", "GO:0009165", "GO:0072522")
query_1	TRUE	4.89357e-06	1647	510	89	0.17451	0.0540376	GO:1903508	GO:BP	positive regulation of nucleic acid-templated transcription	17916	26736	c("GO:0097659", "GO:1902680", "GO:1903506")
query_1	TRUE	5.04198e-06	1648	510	89	0.17451	0.0540049	GO:1902680	GO:BP	positive regulation of RNA biosynthetic process	17916	25996	c("GO:0010557", "GO:0031328", "GO:0032774", "GO:0051254", "GO:2001141")
query_1	TRUE	5.1947e-06	1649	510	89	0.17451	0.0539721	GO:0032270	GO:BP	positive regulation of cellular protein metabolic process	17916	8709	c("GO:0031325", "GO:0032268", "GO:0044267", "GO:0051247")
query_1	TRUE	5.63702e-06	21	510	9	0.0176471	0.428571	GO:0009127	GO:BP	purine nucleoside monophosphate biosynthetic process	17916	3761	c("GO:0009124", "GO:0009126")
query_1	TRUE	5.80664e-06	168	510	22	0.0431373	0.130952	GO:0019827	GO:BP	stem cell population maintenance	17916	7027	c("GO:0032501", "GO:0098727")
query_1	TRUE	5.96832e-06	393	510	35	0.0686275	0.0890585	GO:0001701	GO:BP	in utero embryonic development	17916	519	GO:0043009
query_1	TRUE	6.12868e-06	2698	510	127	0.24902	0.0470719	GO:0009056	GO:BP	catabolic process	17916	3694	GO:0008152
query_1	TRUE	7.05925e-06	3795	510	164	0.321569	0.0432148	GO:0051252	GO:BP	regulation of RNA metabolic process	17916	15957	c("GO:0016070", "GO:0019219", "GO:0060255")
query_1	TRUE	7.27354e-06	170	510	22	0.0431373	0.129412	GO:0098727	GO:BP	maintenance of cell number	17916	22407	GO:0032502
query_1	TRUE	8.65667e-06	219	510	25	0.0490196	0.114155	GO:0000075	GO:BP	cell cycle checkpoint	17916	35	c("GO:0009987", "GO:0045786")
query_1	TRUE	8.77846e-06	3445	510	152	0.298039	0.0441219	GO:0006355	GO:BP	regulation of transcription, DNA-templated	17916	2387	c("GO:0006351", "GO:0010468", "GO:1903506", "GO:2000112")
query_1	TRUE	9.46473e-06	400	510	35	0.0686275	0.0875	GO:0070482	GO:BP	response to oxygen levels	17916	19154	GO:0009628
query_1	TRUE	9.63336e-06	362	510	33	0.0647059	0.0911602	GO:0033044	GO:BP	regulation of chromosome organization	17916	9274	c("GO:0033043", "GO:0051276")
query_1	TRUE	1.09946e-05	923	510	59	0.115686	0.063922	GO:0032446	GO:BP	protein modification by small protein conjugation	17916	8828	GO:0070647
query_1	TRUE	1.13055e-05	130	510	19	0.0372549	0.146154	GO:0030518	GO:BP	intracellular steroid hormone receptor signaling pathway	17916	7949	c("GO:0030522", "GO:0043401")
query_1	TRUE	1.18416e-05	996	510	62	0.121569	0.062249	GO:0014070	GO:BP	response to organic cyclic compound	17916	5228	GO:0010033
query_1	TRUE	1.19511e-05	3520	510	154	0.301961	0.04375	GO:1903506	GO:BP	regulation of nucleic acid-templated transcription	17916	26734	c("GO:0097659", "GO:2001141")
query_1	TRUE	1.32136e-05	3525	510	154	0.301961	0.0436879	GO:2001141	GO:BP	regulation of RNA biosynthetic process	17916	30528	c("GO:0010556", "GO:0031326", "GO:0032774", "GO:0051252")
query_1	TRUE	1.38495e-05	258	510	27	0.0529412	0.104651	GO:0000086	GO:BP	G2/M transition of mitotic cell cycle	17916	45	c("GO:0044772", "GO:0044839")
query_1	TRUE	1.38651e-05	3200	510	143	0.280392	0.0446875	GO:0010605	GO:BP	negative regulation of macromolecule metabolic process	17916	4792	c("GO:0009892", "GO:0043170", "GO:0060255")
query_1	TRUE	1.48088e-05	701	510	49	0.0960784	0.0699001	GO:0051347	GO:BP	positive regulation of transferase activity	17916	16037	c("GO:0043085", "GO:0051338")
query_1	TRUE	1.63081e-05	389	510	34	0.0666667	0.0874036	GO:0048545	GO:BP	response to steroid hormone	17916	15082	c("GO:0009725", "GO:0014070", "GO:0033993")
query_1	TRUE	1.67193e-05	840	510	55	0.107843	0.0654762	GO:0016567	GO:BP	protein ubiquitination	17916	5895	GO:0032446
query_1	TRUE	2.01313e-05	5035	510	202	0.396078	0.0401192	GO:0010468	GO:BP	regulation of gene expression	17916	4690	c("GO:0010467", "GO:0060255")
query_1	TRUE	2.01566e-05	335	510	31	0.0607843	0.0925373	GO:0104004	GO:BP	cellular response to environmental stimulus	17916	22838	GO:0051716
query_1	TRUE	2.01566e-05	335	510	31	0.0607843	0.0925373	GO:0071214	GO:BP	cellular response to abiotic stimulus	17916	19527	c("GO:0009628", "GO:0104004")
query_1	TRUE	2.02427e-05	1132	510	67	0.131373	0.0591873	GO:0070647	GO:BP	protein modification by small protein conjugation or removal	17916	19251	GO:0006464
query_1	TRUE	2.34999e-05	802	510	53	0.103922	0.0660848	GO:0044257	GO:BP	cellular protein catabolic process	17916	12825	c("GO:0030163", "GO:0044265", "GO:0044267")
query_1	TRUE	2.51255e-05	968	510	60	0.117647	0.0619835	GO:0030163	GO:BP	protein catabolic process	17916	7780	c("GO:0009057", "GO:0019538", "GO:1901565")
query_1	TRUE	2.60927e-05	969	510	60	0.117647	0.0619195	GO:0033365	GO:BP	protein localization to organelle	17916	9468	GO:0034613
query_1	TRUE	2.81203e-05	123	510	18	0.0352941	0.146341	GO:0019218	GO:BP	regulation of steroid metabolic process	17916	6525	c("GO:0008202", "GO:0019216")
query_1	TRUE	2.85682e-05	340	510	31	0.0607843	0.0911765	GO:0045930	GO:BP	negative regulation of mitotic cell cycle	17916	13849	c("GO:0000278", "GO:0007346", "GO:0045786")
query_1	TRUE	2.88579e-05	199	510	23	0.045098	0.115578	GO:0006694	GO:BP	steroid biosynthetic process	17916	2696	c("GO:0008202", "GO:0008610", "GO:1901362")
query_1	TRUE	2.8994e-05	541	510	41	0.0803922	0.0757856	GO:0006091	GO:BP	generation of precursor metabolites and energy	17916	2150	GO:0044237
query_1	TRUE	3.10333e-05	168	510	21	0.0411765	0.125	GO:0007093	GO:BP	mitotic cell cycle checkpoint	17916	3037	c("GO:0000075", "GO:0045930", "GO:1903047")
query_1	TRUE	3.14178e-05	950	510	59	0.115686	0.0621053	GO:0006259	GO:BP	DNA metabolic process	17916	2307	c("GO:0044260", "GO:0090304")
query_1	TRUE	3.25405e-05	2038	510	101	0.198039	0.0495584	GO:0006468	GO:BP	protein phosphorylation	17916	2480	c("GO:0006464", "GO:0016310")
query_1	TRUE	3.45011e-05	2545	510	119	0.233333	0.0467583	GO:0051172	GO:BP	negative regulation of nitrogen compound metabolic process	17916	15891	c("GO:0006807", "GO:0009892", "GO:0051171")
query_1	TRUE	3.77989e-05	589	510	43	0.0843137	0.0730051	GO:0007507	GO:BP	heart development	17916	3409	c("GO:0048513", "GO:0072359")
query_1	TRUE	3.90989e-05	42	510	11	0.0215686	0.261905	GO:0033146	GO:BP	regulation of intracellular estrogen receptor signaling pathway	17916	9341	c("GO:0030520", "GO:0033143")
query_1	TRUE	4.08833e-05	1748	510	90	0.176471	0.0514874	GO:1901700	GO:BP	response to oxygen-containing compound	17916	25120	GO:0042221
query_1	TRUE	4.13882e-05	1128	510	66	0.129412	0.0585106	GO:1901135	GO:BP	carbohydrate derivative metabolic process	17916	24611	GO:0071704
query_1	TRUE	4.21359e-05	527	510	40	0.0784314	0.0759013	GO:0071900	GO:BP	regulation of protein serine/threonine kinase activity	17916	20079	GO:0045859
query_1	TRUE	4.88808e-05	13	510	7	0.0137255	0.538462	GO:0046040	GO:BP	IMP metabolic process	17916	13951	c("GO:0009150", "GO:0009167")
query_1	TRUE	5.10988e-05	1285	510	72	0.141176	0.0560311	GO:0018193	GO:BP	peptidyl-amino acid modification	17916	6125	GO:0006464
query_1	TRUE	5.1735e-05	311	510	29	0.0568627	0.0932476	GO:0046034	GO:BP	ATP metabolic process	17916	13945	GO:0008152
query_1	TRUE	5.25704e-05	189	510	22	0.0431373	0.116402	GO:0045333	GO:BP	cellular respiration	17916	13373	GO:0015980
query_1	TRUE	5.3188e-05	1545	510	82	0.160784	0.0530744	GO:0045893	GO:BP	positive regulation of transcription, DNA-templated	17916	13814	c("GO:0006351", "GO:0006355", "GO:0010628", "GO:1903508")
query_1	TRUE	6.07571e-05	1871	510	94	0.184314	0.0502405	GO:0019220	GO:BP	regulation of phosphate metabolic process	17916	6527	c("GO:0006796", "GO:0051174")
query_1	TRUE	6.39779e-05	1873	510	94	0.184314	0.0501869	GO:0051174	GO:BP	regulation of phosphorus metabolic process	17916	15893	c("GO:0006793", "GO:0031323")
query_1	TRUE	6.51151e-05	689	510	47	0.0921569	0.0682148	GO:0048729	GO:BP	tissue morphogenesis	17916	15246	c("GO:0009653", "GO:0009888")
query_1	TRUE	6.95101e-05	668	510	46	0.0901961	0.0688623	GO:1901137	GO:BP	carbohydrate derivative biosynthetic process	17916	24613	c("GO:1901135", "GO:1901576")
query_1	TRUE	7.9072e-05	280	510	27	0.0529412	0.0964286	GO:0030522	GO:BP	intracellular receptor signaling pathway	17916	7952	GO:0007165
query_1	TRUE	7.94982e-05	2326	510	110	0.215686	0.0472915	GO:0010628	GO:BP	positive regulation of gene expression	17916	4814	c("GO:0010467", "GO:0010468", "GO:0010604")
query_1	TRUE	8.41163e-05	78	510	14	0.027451	0.179487	GO:0033143	GO:BP	regulation of intracellular steroid hormone receptor signaling pathway	17916	9338	c("GO:0009966", "GO:0030518")
query_1	TRUE	8.57915e-05	718	510	48	0.0941176	0.0668524	GO:0044283	GO:BP	small molecule biosynthetic process	17916	12842	c("GO:0009058", "GO:0044281")
query_1	TRUE	8.58507e-05	606	510	43	0.0843137	0.0709571	GO:0048598	GO:BP	embryonic morphogenesis	17916	15123	c("GO:0009653", "GO:0009790")
query_1	TRUE	8.63148e-05	2245	510	107	0.209804	0.0476615	GO:0045184	GO:BP	establishment of protein localization	17916	13309	c("GO:0008104", "GO:0051234")
query_1	TRUE	9.86041e-05	148	510	19	0.0372549	0.128378	GO:0006119	GO:BP	oxidative phosphorylation	17916	2175	c("GO:0006091", "GO:0016310", "GO:0046034")
query_1	TRUE	0.000109501	503	510	38	0.0745098	0.0755467	GO:0009991	GO:BP	response to extracellular stimulus	17916	4318	GO:0009605
query_1	TRUE	0.000116359	106	510	16	0.0313725	0.150943	GO:0048524	GO:BP	positive regulation of viral process	17916	15063	c("GO:0016032", "GO:0048518", "GO:0050792")
query_1	TRUE	0.000122772	150	510	19	0.0372549	0.126667	GO:0008203	GO:BP	cholesterol metabolic process	17916	3579	c("GO:0016125", "GO:1902652")
query_1	TRUE	0.000125387	250	510	25	0.0490196	0.1	GO:0071383	GO:BP	cellular response to steroid hormone stimulus	17916	19690	c("GO:0032870", "GO:0048545", "GO:0071396", "GO:0071407")
query_1	TRUE	0.000126115	1629	510	84	0.164706	0.0515654	GO:0043067	GO:BP	regulation of programmed cell death	17916	12247	c("GO:0010941", "GO:0012501")
query_1	TRUE	0.000133281	107	510	16	0.0313725	0.149533	GO:0051983	GO:BP	regulation of chromosome segregation	17916	16490	c("GO:0007059", "GO:0050794")
query_1	TRUE	0.000134549	1265	510	70	0.137255	0.055336	GO:0031401	GO:BP	positive regulation of protein modification process	17916	8364	c("GO:0006464", "GO:0031399", "GO:0032270")
query_1	TRUE	0.000140098	5088	510	200	0.392157	0.0393082	GO:0048523	GO:BP	negative regulation of cellular process	17916	15062	c("GO:0009987", "GO:0048519", "GO:0050794")
query_1	TRUE	0.000150703	574	510	41	0.0803922	0.0714286	GO:0072594	GO:BP	establishment of protein localization to organelle	17916	20657	c("GO:0033365", "GO:0045184")
query_1	TRUE	0.000153266	58	510	12	0.0235294	0.206897	GO:0030520	GO:BP	intracellular estrogen receptor signaling pathway	17916	7950	GO:0030518
query_1	TRUE	0.000157327	271	510	26	0.0509804	0.095941	GO:1901988	GO:BP	negative regulation of cell cycle phase transition	17916	25400	c("GO:0010948", "GO:0044770", "GO:1901987")
query_1	TRUE	0.000167821	469	510	36	0.0705882	0.0767591	GO:0031667	GO:BP	response to nutrient levels	17916	8497	GO:0009991
query_1	TRUE	0.000169562	70	510	13	0.0254902	0.185714	GO:0071479	GO:BP	cellular response to ionizing radiation	17916	19778	c("GO:0010212", "GO:0071478")
query_1	TRUE	0.000170467	2190	510	104	0.203922	0.0474886	GO:0015833	GO:BP	peptide transport	17916	5545	c("GO:0042886", "GO:0071702")
query_1	TRUE	0.000184244	1670	510	85	0.166667	0.0508982	GO:0042325	GO:BP	regulation of phosphorylation	17916	11779	c("GO:0016310", "GO:0019220")
query_1	TRUE	0.000185512	450	510	35	0.0686275	0.0777778	GO:0048732	GO:BP	gland development	17916	15249	GO:0048513
query_1	TRUE	0.000191595	170	510	20	0.0392157	0.117647	GO:0007088	GO:BP	regulation of mitotic nuclear division	17916	3033	c("GO:0007346", "GO:0010564", "GO:0051783", "GO:0140014")
query_1	TRUE	0.000193758	1753	510	88	0.172549	0.0501997	GO:0010941	GO:BP	regulation of cell death	17916	5104	c("GO:0008219", "GO:0050794")
query_1	TRUE	0.000199343	2225	510	105	0.205882	0.047191	GO:0042886	GO:BP	amide transport	17916	12140	GO:0071705
query_1	TRUE	0.000212528	516	510	38	0.0745098	0.0736434	GO:0061919	GO:BP	process utilizing autophagic mechanism	17916	18707	GO:0009987
query_1	TRUE	0.000212528	516	510	38	0.0745098	0.0736434	GO:0006914	GO:BP	autophagy	17916	2888	c("GO:0044248", "GO:0061919")
query_1	TRUE	0.00021934	560	510	40	0.0784314	0.0714286	GO:0002009	GO:BP	morphogenesis of an epithelium	17916	744	c("GO:0048729", "GO:0060429")
query_1	TRUE	0.000222233	49	510	11	0.0215686	0.22449	GO:0070849	GO:BP	response to epidermal growth factor	17916	19367	c("GO:0009719", "GO:0070848")
query_1	TRUE	0.000223821	10	510	6	0.0117647	0.6	GO:1904672	GO:BP	regulation of somatic stem cell population maintenance	17916	27807	c("GO:0035019", "GO:2000036")
query_1	TRUE	0.000223821	10	510	6	0.0117647	0.6	GO:0006188	GO:BP	IMP biosynthetic process	17916	2238	c("GO:0009152", "GO:0009168", "GO:0046040")
query_1	TRUE	0.000231573	240	510	24	0.0470588	0.1	GO:0071453	GO:BP	cellular response to oxygen levels	17916	19753	c("GO:0070482", "GO:0070887")
query_1	TRUE	0.000233697	314	510	28	0.054902	0.089172	GO:0071496	GO:BP	cellular response to external stimulus	17916	19795	GO:0009605
query_1	TRUE	0.000245991	189	510	21	0.0411765	0.111111	GO:0007369	GO:BP	gastrulation	17916	3283	GO:0048598
query_1	TRUE	0.000250087	1601	510	82	0.160784	0.051218	GO:0042981	GO:BP	regulation of apoptotic process	17916	12183	c("GO:0006915", "GO:0043067")
query_1	TRUE	0.000251846	98	510	15	0.0294118	0.153061	GO:0042775	GO:BP	mitochondrial ATP synthesis coupled electron transport	17916	12064	GO:0042773
query_1	TRUE	0.000253359	2151	510	102	0.2	0.0474198	GO:0015031	GO:BP	protein transport	17916	5392	c("GO:0015833", "GO:0045184")
query_1	TRUE	0.000256523	173	510	20	0.0392157	0.115607	GO:0046165	GO:BP	alcohol biosynthetic process	17916	14076	c("GO:0006066", "GO:0044283", "GO:1901617")
query_1	TRUE	0.000260141	85	510	14	0.027451	0.164706	GO:0033045	GO:BP	regulation of sister chromatid segregation	17916	9275	c("GO:0000819", "GO:0010564", "GO:0033044", "GO:0051983")
query_1	TRUE	0.000269729	4809	510	190	0.372549	0.0395093	GO:0042221	GO:BP	response to chemical	17916	11717	GO:0050896
query_1	TRUE	0.00027344	127	510	17	0.0333333	0.133858	GO:0001838	GO:BP	embryonic epithelial tube formation	17916	622	c("GO:0016331", "GO:0072175")
query_1	TRUE	0.000273801	746	510	48	0.0941176	0.0643432	GO:0006412	GO:BP	translation	17916	2436	c("GO:0010467", "GO:0034645", "GO:0043043", "GO:0044267")
query_1	TRUE	0.000276297	723	510	47	0.0921569	0.0650069	GO:0071363	GO:BP	cellular response to growth factor stimulus	17916	19670	c("GO:0070848", "GO:0071310")
query_1	TRUE	0.000286369	298	510	27	0.0529412	0.090604	GO:0090068	GO:BP	positive regulation of cell cycle process	17916	21435	c("GO:0010564", "GO:0022402", "GO:0045787")
query_1	TRUE	0.000289166	99	510	15	0.0294118	0.151515	GO:0042773	GO:BP	ATP synthesis coupled electron transport	17916	12062	c("GO:0006119", "GO:0022904")
query_1	TRUE	0.00029123	113	510	16	0.0313725	0.141593	GO:0006275	GO:BP	regulation of DNA replication	17916	2321	c("GO:0006260", "GO:2000112")
query_1	TRUE	0.000291952	771	510	49	0.0960784	0.0635538	GO:0043043	GO:BP	peptide biosynthetic process	17916	12224	c("GO:0006518", "GO:0043604", "GO:1901566")
query_1	TRUE	0.000384785	194	510	21	0.0411765	0.108247	GO:0051783	GO:BP	regulation of nuclear division	17916	16340	c("GO:0000280", "GO:0033043")
query_1	TRUE	0.000425179	4112	510	167	0.327451	0.0406128	GO:0006950	GO:BP	response to stress	17916	2918	GO:0050896
query_1	TRUE	0.000435084	1201	510	66	0.129412	0.0549542	GO:0006886	GO:BP	intracellular protein transport	17916	2863	c("GO:0015031", "GO:0034613", "GO:0046907")
query_1	TRUE	0.00045211	878	510	53	0.103922	0.0603645	GO:0000122	GO:BP	negative regulation of transcription by RNA polymerase II	17916	64	c("GO:0006357", "GO:0006366", "GO:0045892")
query_1	TRUE	0.000459705	1760	510	87	0.170588	0.0494318	GO:0042127	GO:BP	regulation of cell population proliferation	17916	11645	c("GO:0008283", "GO:0050794")
query_1	TRUE	0.000476246	117	510	16	0.0313725	0.136752	GO:0022904	GO:BP	respiratory electron transport chain	17916	7672	c("GO:0022900", "GO:0045333")
query_1	TRUE	0.000547325	77	510	13	0.0254902	0.168831	GO:0035019	GO:BP	somatic stem cell population maintenance	17916	10150	GO:0019827
query_1	TRUE	0.000565151	1741	510	86	0.168627	0.0493969	GO:0009890	GO:BP	negative regulation of biosynthetic process	17916	4251	c("GO:0009058", "GO:0009889", "GO:0009892")
query_1	TRUE	0.000576764	252	510	24	0.0470588	0.0952381	GO:1901991	GO:BP	negative regulation of mitotic cell cycle phase transition	17916	25403	c("GO:0044772", "GO:0045930", "GO:1901988", "GO:1901990")
query_1	TRUE	0.00058515	4100	510	166	0.32549	0.0404878	GO:0065008	GO:BP	regulation of biological quality	17916	18881	GO:0065007
query_1	TRUE	0.000585576	559	510	39	0.0764706	0.0697674	GO:0022411	GO:BP	cellular component disassembly	17916	7642	GO:0016043
query_1	TRUE	0.000629932	1502	510	77	0.15098	0.051265	GO:0001932	GO:BP	regulation of protein phosphorylation	17916	677	c("GO:0006468", "GO:0031399", "GO:0042325")
query_1	TRUE	0.00063609	912	510	54	0.105882	0.0592105	GO:0006518	GO:BP	peptide metabolic process	17916	2526	c("GO:0043603", "GO:1901564")
query_1	TRUE	0.000639365	3307	510	140	0.27451	0.0423344	GO:0033036	GO:BP	macromolecule localization	17916	9271	GO:0051179
query_1	TRUE	0.000644911	200	510	21	0.0411765	0.105	GO:0046890	GO:BP	regulation of lipid biosynthetic process	17916	14640	c("GO:0008610", "GO:0009889", "GO:0019216")
query_1	TRUE	0.000671252	135	510	17	0.0333333	0.125926	GO:0072175	GO:BP	epithelial tube formation	17916	20324	c("GO:0035148", "GO:0060562")
query_1	TRUE	0.000673543	218	510	22	0.0431373	0.100917	GO:1902749	GO:BP	regulation of cell cycle G2/M phase transition	17916	26056	c("GO:0044839", "GO:1901987")
query_1	TRUE	0.000679012	120	510	16	0.0313725	0.133333	GO:0043618	GO:BP	regulation of transcription from RNA polymerase II promoter in response to stress	17916	12569	c("GO:0006357", "GO:0043620")
query_1	TRUE	0.000681905	391	510	31	0.0607843	0.0792839	GO:0045787	GO:BP	positive regulation of cell cycle	17916	13722	c("GO:0007049", "GO:0048522", "GO:0051726")
query_1	TRUE	0.000684664	167	510	19	0.0372549	0.113772	GO:0016125	GO:BP	sterol metabolic process	17916	5764	c("GO:0008202", "GO:1901615")
query_1	TRUE	0.000734341	413	510	32	0.0627451	0.0774818	GO:0042493	GO:BP	response to drug	17916	11912	GO:0042221
query_1	TRUE	0.000779126	2810	510	123	0.241176	0.0437722	GO:0051649	GO:BP	establishment of localization in cell	17916	16258	c("GO:0051234", "GO:0051641")
query_1	TRUE	0.000804201	1018	510	58	0.113725	0.0569745	GO:0009894	GO:BP	regulation of catabolic process	17916	4255	c("GO:0009056", "GO:0019222")
query_1	TRUE	0.000821177	727	510	46	0.0901961	0.0632737	GO:1901699	GO:BP	cellular response to nitrogen compound	17916	25119	c("GO:0070887", "GO:1901698")
query_1	TRUE	0.000834817	751	510	47	0.0921569	0.0625832	GO:0070848	GO:BP	response to growth factor	17916	19366	GO:0010033
query_1	TRUE	0.000835206	1812	510	88	0.172549	0.0485651	GO:0046907	GO:BP	intracellular transport	17916	14653	c("GO:0006810", "GO:0051641", "GO:0051649")
query_1	TRUE	0.000848764	153	510	18	0.0352941	0.117647	GO:0016331	GO:BP	morphogenesis of embryonic epithelium	17916	5836	c("GO:0002009", "GO:0048598")
query_1	TRUE	0.000852354	2406	510	109	0.213725	0.0453034	GO:0050790	GO:BP	regulation of catalytic activity	17916	15569	GO:0065009
query_1	TRUE	0.000863759	1649	510	82	0.160784	0.0497271	GO:0010558	GO:BP	negative regulation of macromolecule biosynthetic process	17916	4750	c("GO:0009059", "GO:0009890", "GO:0010556", "GO:0010605")
query_1	TRUE	0.000883989	659	510	43	0.0843137	0.0652504	GO:0051640	GO:BP	organelle localization	17916	16249	GO:0051641
query_1	TRUE	0.00088722	1515	510	77	0.15098	0.0508251	GO:0045934	GO:BP	negative regulation of nucleobase-containing compound metabolic process	17916	13853	c("GO:0006139", "GO:0019219", "GO:0031324", "GO:0051172")
query_1	TRUE	0.000927776	376	510	30	0.0588235	0.0797872	GO:0030111	GO:BP	regulation of Wnt signaling pathway	17916	7768	c("GO:0009966", "GO:0016055")
query_1	TRUE	0.000937974	12	510	6	0.0117647	0.5	GO:0009113	GO:BP	purine nucleobase biosynthetic process	17916	3749	c("GO:0006144", "GO:0046112", "GO:0046148", "GO:0072522")
query_1	TRUE	0.000947379	45	510	10	0.0196078	0.222222	GO:0071364	GO:BP	cellular response to epidermal growth factor stimulus	17916	19671	c("GO:0070849", "GO:0071363", "GO:0071495")
query_1	TRUE	0.000987135	1546	510	78	0.152941	0.0504528	GO:2000113	GO:BP	negative regulation of cellular macromolecule biosynthetic process	17916	29539	c("GO:0010558", "GO:0031327", "GO:0034645", "GO:2000112")
query_1	TRUE	0.00103475	279	510	25	0.0490196	0.0896057	GO:0006260	GO:BP	DNA replication	17916	2308	GO:0034645
query_1	TRUE	0.00117841	620	510	41	0.0803922	0.066129	GO:0033674	GO:BP	positive regulation of kinase activity	17916	9671	c("GO:0042327", "GO:0043549", "GO:0051347")
query_1	TRUE	0.00118824	190	510	20	0.0392157	0.105263	GO:0071478	GO:BP	cellular response to radiation	17916	19777	c("GO:0009314", "GO:0071214")
query_1	TRUE	0.00122264	956	510	55	0.107843	0.0575314	GO:0033993	GO:BP	response to lipid	17916	9700	GO:0010033
query_1	TRUE	0.00123358	36	510	9	0.0176471	0.25	GO:0009167	GO:BP	purine ribonucleoside monophosphate metabolic process	17916	3800	c("GO:0009126", "GO:0009161")
query_1	TRUE	0.00124672	402	510	31	0.0607843	0.0771144	GO:1901653	GO:BP	cellular response to peptide	17916	25083	c("GO:0071417", "GO:1901652", "GO:1901701")
query_1	TRUE	0.00133458	126	510	16	0.0313725	0.126984	GO:0043620	GO:BP	regulation of DNA-templated transcription in response to stress	17916	12571	c("GO:0006355", "GO:0033554")
query_1	TRUE	0.00135054	283	510	25	0.0490196	0.0883392	GO:0015980	GO:BP	energy derivation by oxidation of organic compounds	17916	5672	c("GO:0006091", "GO:0055114")
query_1	TRUE	0.00139412	1086	510	60	0.117647	0.0552486	GO:0007167	GO:BP	enzyme linked receptor protein signaling pathway	17916	3102	GO:0007166
query_1	TRUE	0.00139412	1086	510	60	0.117647	0.0552486	GO:0034622	GO:BP	cellular protein-containing complex assembly	17916	10054	GO:0065003
query_1	TRUE	0.0014354	1835	510	88	0.172549	0.0479564	GO:0044093	GO:BP	positive regulation of molecular function	17916	12758	GO:0065009
query_1	TRUE	0.00145732	742	510	46	0.0901961	0.0619946	GO:0051603	GO:BP	proteolysis involved in cellular protein catabolic process	17916	16216	c("GO:0006508", "GO:0044257")
query_1	TRUE	0.00150766	649	510	42	0.0823529	0.0647149	GO:0019941	GO:BP	modification-dependent protein catabolic process	17916	7081	c("GO:0043632", "GO:0051603")
query_1	TRUE	0.00154285	406	510	31	0.0607843	0.0763547	GO:0018205	GO:BP	peptidyl-lysine modification	17916	6137	GO:0018193
query_1	TRUE	0.00163814	248	510	23	0.045098	0.0927419	GO:0043543	GO:BP	protein acylation	17916	12516	GO:0006464
query_1	TRUE	0.00170372	2382	510	107	0.209804	0.0449202	GO:0010629	GO:BP	negative regulation of gene expression	17916	4815	c("GO:0010467", "GO:0010468", "GO:0010605")
query_1	TRUE	0.00184697	1019	510	57	0.111765	0.0559372	GO:0040007	GO:BP	growth	17916	11538	GO:0008150
query_1	TRUE	0.0018646	944	510	54	0.105882	0.0572034	GO:0043069	GO:BP	negative regulation of programmed cell death	17916	12249	c("GO:0012501", "GO:0043067", "GO:0060548")
query_1	TRUE	0.00202137	2536	510	112	0.219608	0.044164	GO:0071705	GO:BP	nitrogen compound transport	17916	19962	GO:0006810
query_1	TRUE	0.00204931	922	510	53	0.103922	0.0574837	GO:0043066	GO:BP	negative regulation of apoptotic process	17916	12246	c("GO:0006915", "GO:0042981", "GO:0043069")
query_1	TRUE	0.00211775	543	510	37	0.072549	0.06814	GO:0045860	GO:BP	positive regulation of protein kinase activity	17916	13785	c("GO:0001934", "GO:0033674", "GO:0045859")
query_1	TRUE	0.00225473	567	510	38	0.0745098	0.0670194	GO:0006281	GO:BP	DNA repair	17916	2327	c("GO:0006259", "GO:0006974")
query_1	TRUE	0.00227936	147	510	17	0.0333333	0.115646	GO:0061008	GO:BP	hepaticobiliary system development	17916	18021	GO:0048731
query_1	TRUE	0.00233695	660	510	42	0.0823529	0.0636364	GO:0043632	GO:BP	modification-dependent macromolecule catabolic process	17916	12579	GO:0044265
query_1	TRUE	0.00241551	546	510	37	0.072549	0.0677656	GO:1901652	GO:BP	response to peptide	17916	25082	c("GO:0010243", "GO:1901700")
query_1	TRUE	0.00255966	3083	510	130	0.254902	0.0421667	GO:0065009	GO:BP	regulation of molecular function	17916	18882	GO:0065007
query_1	TRUE	0.00256736	293	510	25	0.0490196	0.0853242	GO:0032868	GO:BP	response to insulin	17916	9138	GO:0043434
query_1	TRUE	0.0025735	39	510	9	0.0176471	0.230769	GO:0009126	GO:BP	purine nucleoside monophosphate metabolic process	17916	3760	GO:0009123
query_1	TRUE	0.00259093	182	510	19	0.0372549	0.104396	GO:0043401	GO:BP	steroid hormone mediated signaling pathway	17916	12415	c("GO:0009755", "GO:0071383")
query_1	TRUE	0.00271627	21	510	7	0.0137255	0.333333	GO:0032986	GO:BP	protein-DNA complex disassembly	17916	9240	c("GO:0032984", "GO:0071824")
query_1	TRUE	0.00278109	808	510	48	0.0941176	0.0594059	GO:0060322	GO:BP	head development	17916	17358	GO:0048856
query_1	TRUE	0.00289313	376	510	29	0.0568627	0.0771277	GO:0036293	GO:BP	response to decreased oxygen levels	17916	11075	GO:0070482
query_1	TRUE	0.00299077	462	510	33	0.0647059	0.0714286	GO:0006979	GO:BP	response to oxidative stress	17916	2942	GO:0006950
query_1	TRUE	0.00300136	643	510	41	0.0803922	0.0637636	GO:0006511	GO:BP	ubiquitin-dependent protein catabolic process	17916	2520	GO:0019941
query_1	TRUE	0.00311466	1036	510	57	0.111765	0.0550193	GO:0060548	GO:BP	negative regulation of cell death	17916	17575	c("GO:0008219", "GO:0010941", "GO:0048523")
query_1	TRUE	0.00332681	151	510	17	0.0333333	0.112583	GO:0035148	GO:BP	tube formation	17916	10248	c("GO:0035239", "GO:0048646")
query_1	TRUE	0.00334978	16941	510	503	0.986275	0.0296913	GO:0009987	GO:BP	cellular process	17916	4314	GO:0008150
query_1	TRUE	0.00346808	240	510	22	0.0431373	0.0916667	GO:0031668	GO:BP	cellular response to extracellular stimulus	17916	8498	c("GO:0007154", "GO:0009991", "GO:0051716", "GO:0071496")
query_1	TRUE	0.00366767	204	510	20	0.0392157	0.0980392	GO:0006473	GO:BP	protein acetylation	17916	2484	GO:0043543
query_1	TRUE	0.00375685	768	510	46	0.0901961	0.0598958	GO:0080135	GO:BP	regulation of cellular response to stress	17916	21218	c("GO:0033554", "GO:0050794", "GO:0080134")
query_1	TRUE	0.00386028	673	510	42	0.0823529	0.0624071	GO:0071417	GO:BP	cellular response to organonitrogen compound	17916	19724	c("GO:0010243", "GO:0071310", "GO:0071495", "GO:1901699")
query_1	TRUE	0.00387338	557	510	37	0.072549	0.0664273	GO:1903827	GO:BP	regulation of cellular protein localization	17916	27029	c("GO:0032880", "GO:0034613", "GO:0060341")
query_1	TRUE	0.00388567	223	510	21	0.0411765	0.0941704	GO:0036294	GO:BP	cellular response to decreased oxygen levels	17916	11076	c("GO:0036293", "GO:0071453")
query_1	TRUE	0.00394116	446	510	32	0.0627451	0.0717489	GO:0062012	GO:BP	regulation of small molecule metabolic process	17916	18770	c("GO:0019222", "GO:0044281")
query_1	TRUE	0.00401128	1713	510	82	0.160784	0.0478692	GO:0031327	GO:BP	negative regulation of cellular biosynthetic process	17916	8324	c("GO:0009890", "GO:0031324", "GO:0031326", "GO:0044249")
query_1	TRUE	0.00413422	447	510	32	0.0627451	0.0715884	GO:0061458	GO:BP	reproductive system development	17916	18452	GO:0048731
query_1	TRUE	0.00416412	1149	510	61	0.119608	0.0530896	GO:0035295	GO:BP	tube development	17916	10361	c("GO:0007275", "GO:0048856")
query_1	TRUE	0.00436941	1203	510	63	0.123529	0.0523691	GO:0072359	GO:BP	circulatory system development	17916	20498	GO:0048731
query_1	TRUE	0.0045252	65	510	11	0.0215686	0.169231	GO:0051306	GO:BP	mitotic sister chromatid separation	17916	15999	c("GO:0000070", "GO:0051304", "GO:1903047")
query_1	TRUE	0.00464742	364	510	28	0.054902	0.0769231	GO:0062197	GO:BP	cellular response to chemical stress	17916	18851	c("GO:0033554", "GO:0070887")
query_1	TRUE	0.00496216	208	510	20	0.0392157	0.0961538	GO:0031669	GO:BP	cellular response to nutrient levels	17916	8499	c("GO:0031667", "GO:0031668")
query_1	TRUE	0.00503588	139	510	16	0.0313725	0.115108	GO:0033865	GO:BP	nucleoside bisphosphate metabolic process	17916	9691	GO:0006753
query_1	TRUE	0.00503588	139	510	16	0.0313725	0.115108	GO:0033875	GO:BP	ribonucleoside bisphosphate metabolic process	17916	9694	GO:0033865
query_1	TRUE	0.00503588	139	510	16	0.0313725	0.115108	GO:0034032	GO:BP	purine nucleoside bisphosphate metabolic process	17916	9705	c("GO:0033865", "GO:0072521")
query_1	TRUE	0.00518668	1183	510	62	0.121569	0.0524091	GO:0045937	GO:BP	positive regulation of phosphate metabolic process	17916	13856	c("GO:0006796", "GO:0010562", "GO:0019220")
query_1	TRUE	0.00518668	1183	510	62	0.121569	0.0524091	GO:0010562	GO:BP	positive regulation of phosphorus metabolic process	17916	4754	c("GO:0006793", "GO:0031325", "GO:0051174")
query_1	TRUE	0.00545023	23	510	7	0.0137255	0.304348	GO:1902410	GO:BP	mitotic cytokinetic process	17916	25787	c("GO:0000281", "GO:0032506", "GO:1903047")
query_1	TRUE	0.00567784	1239	510	64	0.12549	0.0516546	GO:1901701	GO:BP	cellular response to oxygen-containing compound	17916	25121	c("GO:0070887", "GO:1901700")
query_1	TRUE	0.00577458	94	510	13	0.0254902	0.138298	GO:0051304	GO:BP	chromosome separation	17916	15997	c("GO:0007059", "GO:0022402")
query_1	TRUE	0.00590727	2155	510	97	0.190196	0.0450116	GO:0044419	GO:BP	interspecies interaction between organisms	17916	12913	GO:0008150
query_1	TRUE	0.00610876	856	510	49	0.0960784	0.057243	GO:0031329	GO:BP	regulation of cellular catabolic process	17916	8326	c("GO:0009894", "GO:0031323", "GO:0044248")
query_1	TRUE	0.00619871	2244	510	100	0.196078	0.0445633	GO:1901575	GO:BP	organic substance catabolic process	17916	25017	c("GO:0009056", "GO:0071704")
query_1	TRUE	0.00637625	230	510	21	0.0411765	0.0913043	GO:0032869	GO:BP	cellular response to insulin stimulus	17916	9139	c("GO:0032868", "GO:0071375")
query_1	TRUE	0.00650335	1324	510	67	0.131373	0.0506042	GO:0060429	GO:BP	epithelium development	17916	17457	GO:0009888
query_1	TRUE	0.00691816	458	510	32	0.0627451	0.069869	GO:0043434	GO:BP	response to peptide hormone	17916	12436	c("GO:0009725", "GO:1901652")
query_1	TRUE	0.00720993	5	510	4	0.00784314	0.8	GO:0090611	GO:BP	ubiquitin-independent protein catabolic process via the multivesicular body sorting pathway	17916	21868	GO:0051603
query_1	TRUE	0.00787915	1016	510	55	0.107843	0.0541339	GO:0002520	GO:BP	immune system development	17916	1189	c("GO:0002376", "GO:0048731")
query_1	TRUE	0.00798583	56	510	10	0.0196078	0.178571	GO:0006120	GO:BP	mitochondrial electron transport, NADH to ubiquinone	17916	2176	c("GO:0022904", "GO:0042775")
query_1	TRUE	0.00803479	144	510	16	0.0313725	0.111111	GO:0001889	GO:BP	liver development	17916	643	c("GO:0048732", "GO:0061008")
query_1	TRUE	0.00818942	1414	510	70	0.137255	0.049505	GO:0051253	GO:BP	negative regulation of RNA metabolic process	17916	15958	c("GO:0010605", "GO:0016070", "GO:0045934", "GO:0051252")
query_1	TRUE	0.00832955	128	510	15	0.0294118	0.117188	GO:0072089	GO:BP	stem cell proliferation	17916	20238	GO:0008283
query_1	TRUE	0.00845442	313	510	25	0.0490196	0.0798722	GO:0009416	GO:BP	response to light stimulus	17916	3956	GO:0009314
query_1	TRUE	0.00867271	334	510	26	0.0509804	0.0778443	GO:0071375	GO:BP	cellular response to peptide hormone stimulus	17916	19682	c("GO:0032870", "GO:0043434", "GO:1901653")
query_1	TRUE	0.00867997	419	510	30	0.0588235	0.071599	GO:0019216	GO:BP	regulation of lipid metabolic process	17916	6523	c("GO:0006629", "GO:0080090")
query_1	TRUE	0.00877022	34	510	8	0.0156863	0.235294	GO:2000036	GO:BP	regulation of stem cell population maintenance	17916	29462	c("GO:0019827", "GO:0050793", "GO:0051239")
query_1	TRUE	0.00877022	34	510	8	0.0156863	0.235294	GO:0043276	GO:BP	anoikis	17916	12339	GO:0006915
query_1	TRUE	0.00884915	624	510	39	0.0764706	0.0625	GO:0071407	GO:BP	cellular response to organic cyclic compound	17916	19714	c("GO:0014070", "GO:0071310")
query_1	TRUE	0.00944119	57	510	10	0.0196078	0.175439	GO:0007062	GO:BP	sister chromatid cohesion	17916	3009	c("GO:0000819", "GO:0022402", "GO:0051276")
query_1	TRUE	0.00944119	57	510	10	0.0196078	0.175439	GO:0043966	GO:BP	histone H3 acetylation	17916	12662	GO:0016573
query_1	TRUE	0.00957358	443	510	31	0.0607843	0.0699774	GO:0048608	GO:BP	reproductive structure development	17916	15127	c("GO:0003006", "GO:0048856", "GO:0061458")
query_1	TRUE	0.0100537	2124	510	95	0.186275	0.0447269	GO:0009888	GO:BP	tissue development	17916	4249	GO:0048856
query_1	TRUE	0.0105547	1479	510	72	0.141176	0.0486815	GO:0043085	GO:BP	positive regulation of catalytic activity	17916	12252	c("GO:0044093", "GO:0050790")
query_1	TRUE	0.0111211	58	510	10	0.0196078	0.172414	GO:0046605	GO:BP	regulation of centrosome cycle	17916	14443	c("GO:0007098", "GO:0010564", "GO:0070507")
query_1	TRUE	0.0111246	17	510	6	0.0117647	0.352941	GO:0006206	GO:BP	pyrimidine nucleobase metabolic process	17916	2256	c("GO:0009112", "GO:0072527")
query_1	TRUE	0.0111246	17	510	6	0.0117647	0.352941	GO:0061952	GO:BP	midbody abscission	17916	18729	c("GO:0061024", "GO:1902410")
query_1	TRUE	0.0114123	201	510	19	0.0372549	0.0945274	GO:0010389	GO:BP	regulation of G2/M transition of mitotic cell cycle	17916	4621	c("GO:0000086", "GO:1901990", "GO:1902749")
query_1	TRUE	0.0122677	166	510	17	0.0333333	0.10241	GO:0021915	GO:BP	neural tube development	17916	7507	c("GO:0007399", "GO:0035295", "GO:0043009", "GO:0060429")
query_1	TRUE	0.0125469	149	510	16	0.0313725	0.107383	GO:0000077	GO:BP	DNA damage checkpoint	17916	37	c("GO:0006974", "GO:0031570")
query_1	TRUE	0.0125642	362	510	27	0.0529412	0.0745856	GO:0051052	GO:BP	regulation of DNA metabolic process	17916	15793	c("GO:0006259", "GO:0019219", "GO:0060255")
query_1	TRUE	0.0133055	167	510	17	0.0333333	0.101796	GO:0006475	GO:BP	internal protein amino acid acetylation	17916	2486	GO:0006473
query_1	TRUE	0.0134849	1113	510	58	0.113725	0.0521114	GO:0042327	GO:BP	positive regulation of phosphorylation	17916	11781	c("GO:0016310", "GO:0042325", "GO:0045937")
query_1	TRUE	0.0135784	26	510	7	0.0137255	0.269231	GO:0046755	GO:BP	viral budding	17916	14550	c("GO:0016032", "GO:0019068")
query_1	TRUE	0.0141559	959	510	52	0.101961	0.0542231	GO:0023014	GO:BP	signal transduction by protein phosphorylation	17916	7683	c("GO:0006468", "GO:0007165")
query_1	TRUE	0.0145385	186	510	18	0.0352941	0.0967742	GO:0022900	GO:BP	electron transport chain	17916	7671	c("GO:0006091", "GO:0055114")
query_1	TRUE	0.014577	102	510	13	0.0254902	0.127451	GO:0033108	GO:BP	mitochondrial respiratory chain complex assembly	17916	9317	c("GO:0007005", "GO:0034622")
query_1	TRUE	0.0146533	73	510	11	0.0215686	0.150685	GO:0033047	GO:BP	regulation of mitotic sister chromatid segregation	17916	9277	c("GO:0000070", "GO:0007088", "GO:0033045")
query_1	TRUE	0.0148662	784	510	45	0.0882353	0.057398	GO:0007017	GO:BP	microtubule-based process	17916	2972	GO:0009987
query_1	TRUE	0.0152705	60	510	10	0.0196078	0.166667	GO:0043525	GO:BP	positive regulation of neuron apoptotic process	17916	12508	c("GO:0043065", "GO:0043523", "GO:0051402", "GO:1901216")
query_1	TRUE	0.0155617	345	510	26	0.0509804	0.0753623	GO:0071902	GO:BP	positive regulation of protein serine/threonine kinase activity	17916	20081	c("GO:0045860", "GO:0071900")
query_1	TRUE	0.0162865	18	510	6	0.0117647	0.333333	GO:0031468	GO:BP	nuclear envelope reassembly	17916	8395	GO:0006998
query_1	TRUE	0.0167763	74	510	11	0.0215686	0.148649	GO:0035690	GO:BP	cellular response to drug	17916	10634	c("GO:0042493", "GO:0070887")
query_1	TRUE	0.0175027	207	510	19	0.0372549	0.0917874	GO:0031099	GO:BP	regeneration	17916	8211	GO:0048856
query_1	TRUE	0.0192057	328	510	25	0.0490196	0.0762195	GO:0032984	GO:BP	protein-containing complex disassembly	17916	9238	c("GO:0022411", "GO:0043933")
query_1	TRUE	0.0194808	247	510	21	0.0411765	0.0850202	GO:0097305	GO:BP	response to alcohol	17916	22115	c("GO:0010033", "GO:1901700")
query_1	TRUE	0.0201353	105	510	13	0.0254902	0.12381	GO:0006637	GO:BP	acyl-CoA metabolic process	17916	2642	c("GO:0009150", "GO:0033875", "GO:0034032", "GO:0035383", "GO:0043603")
query_1	TRUE	0.0201353	105	510	13	0.0254902	0.12381	GO:0035383	GO:BP	thioester metabolic process	17916	10423	c("GO:0006790", "GO:0071704")
query_1	TRUE	0.0205269	1076	510	56	0.109804	0.0520446	GO:0019752	GO:BP	carboxylic acid metabolic process	17916	7009	GO:0043436
query_1	TRUE	0.0209111	268	510	22	0.0431373	0.0820896	GO:1901617	GO:BP	organic hydroxy compound biosynthetic process	17916	25050	c("GO:1901576", "GO:1901615")
query_1	TRUE	0.0213719	38	510	8	0.0156863	0.210526	GO:0006084	GO:BP	acetyl-CoA metabolic process	17916	2144	GO:0006637
query_1	TRUE	0.0218385	76	510	11	0.0215686	0.144737	GO:0072091	GO:BP	regulation of stem cell proliferation	17916	20240	c("GO:0042127", "GO:0072089")
query_1	TRUE	0.0225507	1320	510	65	0.127451	0.0492424	GO:1903507	GO:BP	negative regulation of nucleic acid-templated transcription	17916	26735	c("GO:0097659", "GO:1902679", "GO:1903506")
query_1	TRUE	0.0226498	156	510	16	0.0313725	0.102564	GO:2001236	GO:BP	regulation of extrinsic apoptotic signaling pathway	17916	30621	c("GO:0097191", "GO:2001233")
query_1	TRUE	0.023051	211	510	19	0.0372549	0.0900474	GO:0000956	GO:BP	nuclear-transcribed mRNA catabolic process	17916	338	GO:0006402
query_1	TRUE	0.0232325	19	510	6	0.0117647	0.315789	GO:0006337	GO:BP	nucleosome disassembly	17916	2374	c("GO:0031498", "GO:0032986", "GO:0034728")
query_1	TRUE	0.0236661	1322	510	65	0.127451	0.0491679	GO:1902679	GO:BP	negative regulation of RNA biosynthetic process	17916	25995	c("GO:0010558", "GO:0031327", "GO:0032774", "GO:0051253", "GO:2001141")
query_1	TRUE	0.0236716	332	510	25	0.0490196	0.0753012	GO:0008202	GO:BP	steroid metabolic process	17916	3578	c("GO:0006629", "GO:1901360")
query_1	TRUE	0.0237382	1268	510	63	0.123529	0.0496845	GO:0045892	GO:BP	negative regulation of transcription, DNA-templated	17916	13813	c("GO:0006351", "GO:0006355", "GO:0010629", "GO:1903507", "GO:2000113")
query_1	TRUE	0.0246048	901	510	49	0.0960784	0.054384	GO:0061024	GO:BP	membrane organization	17916	18030	GO:0016043
query_1	TRUE	0.0247087	1968	510	88	0.172549	0.0447154	GO:0042592	GO:BP	homeostatic process	17916	11948	GO:0065008
query_1	TRUE	0.0248074	107	510	13	0.0254902	0.121495	GO:0098781	GO:BP	ncRNA transcription	17916	22448	GO:0006351
query_1	TRUE	0.0249263	251	510	21	0.0411765	0.0836653	GO:0051402	GO:BP	neuron apoptotic process	17916	16073	c("GO:0006915", "GO:0070997")
query_1	TRUE	0.0249264	333	510	25	0.0490196	0.0750751	GO:0019058	GO:BP	viral life cycle	17916	6473	GO:0016032
query_1	TRUE	0.025931	92	510	12	0.0235294	0.130435	GO:1901992	GO:BP	positive regulation of mitotic cell cycle phase transition	17916	25404	c("GO:0044772", "GO:0045931", "GO:1901989", "GO:1901990")
query_1	TRUE	0.0262231	39	510	8	0.0156863	0.205128	GO:0032506	GO:BP	cytokinetic process	17916	8875	c("GO:0000910", "GO:0022402")
query_1	TRUE	0.0263196	582	510	36	0.0705882	0.0618557	GO:0000226	GO:BP	microtubule cytoskeleton organization	17916	107	c("GO:0007010", "GO:0007017")
query_1	TRUE	0.0263792	213	510	19	0.0372549	0.0892019	GO:0050679	GO:BP	positive regulation of epithelial cell proliferation	17916	15485	c("GO:0008284", "GO:0050673", "GO:0050678")
query_1	TRUE	0.0263792	213	510	19	0.0372549	0.0892019	GO:0007623	GO:BP	circadian rhythm	17916	3518	GO:0048511
query_1	TRUE	0.0266353	158	510	16	0.0313725	0.101266	GO:0016573	GO:BP	histone acetylation	17916	5900	c("GO:0016570", "GO:0018393")
query_1	TRUE	0.0274824	108	510	13	0.0254902	0.12037	GO:0001841	GO:BP	neural tube formation	17916	625	c("GO:0001838", "GO:0021915")
query_1	TRUE	0.0279961	195	510	18	0.0352941	0.0923077	GO:0042594	GO:BP	response to starvation	17916	11950	c("GO:0006950", "GO:0031667")
query_1	TRUE	0.0279961	195	510	18	0.0352941	0.0923077	GO:0071897	GO:BP	DNA biosynthetic process	17916	20076	c("GO:0006259", "GO:0034645", "GO:0034654")
query_1	TRUE	0.0279961	195	510	18	0.0352941	0.0923077	GO:0070507	GO:BP	regulation of microtubule cytoskeleton organization	17916	19174	c("GO:0000226", "GO:0032886", "GO:0051493")
query_1	TRUE	0.0281802	78	510	11	0.0215686	0.141026	GO:0061418	GO:BP	regulation of transcription from RNA polymerase II promoter in response to hypoxia	17916	18413	c("GO:0043618", "GO:0071456")
query_1	TRUE	0.0288829	294	510	23	0.045098	0.0782313	GO:0051348	GO:BP	negative regulation of transferase activity	17916	16038	c("GO:0043086", "GO:0051338")
query_1	TRUE	0.0294324	234	510	20	0.0392157	0.0854701	GO:0009755	GO:BP	hormone-mediated signaling pathway	17916	4138	c("GO:0007165", "GO:0032870")
query_1	TRUE	0.029651	125	510	14	0.027451	0.112	GO:0007098	GO:BP	centrosome cycle	17916	3042	c("GO:0022402", "GO:0031023")
query_1	TRUE	0.0303028	1224	510	61	0.119608	0.0498366	GO:0051130	GO:BP	positive regulation of cellular component organization	17916	15850	c("GO:0016043", "GO:0048522", "GO:0051128")
query_1	TRUE	0.0304079	109	510	13	0.0254902	0.119266	GO:1901989	GO:BP	positive regulation of cell cycle phase transition	17916	25401	c("GO:0044770", "GO:0090068", "GO:1901987")
query_1	TRUE	0.0312337	160	510	16	0.0313725	0.1	GO:0031570	GO:BP	DNA integrity checkpoint	17916	8439	GO:0000075
query_1	TRUE	0.0319246	65	510	10	0.0196078	0.153846	GO:0032981	GO:BP	mitochondrial respiratory chain complex I assembly	17916	9237	c("GO:0010257", "GO:0033108")
query_1	TRUE	0.0319246	65	510	10	0.0196078	0.153846	GO:0010257	GO:BP	NADH dehydrogenase complex assembly	17916	4550	GO:0034622
query_1	TRUE	0.0319695	40	510	8	0.0156863	0.2	GO:0019068	GO:BP	virion assembly	17916	6481	c("GO:0016032", "GO:0019058")
query_1	TRUE	0.0323163	962	510	51	0.1	0.0530146	GO:0048534	GO:BP	hematopoietic or lymphoid organ development	17916	15071	c("GO:0002520", "GO:0048513")
query_1	TRUE	0.0323938	20	510	6	0.0117647	0.3	GO:0071731	GO:BP	response to nitric oxide	17916	19985	c("GO:0000302", "GO:0010035", "GO:1901698")
query_1	TRUE	0.0359317	428	510	29	0.0568627	0.067757	GO:0043161	GO:BP	proteasome-mediated ubiquitin-dependent protein catabolic process	17916	12302	c("GO:0006511", "GO:0010498")
query_1	TRUE	0.0360732	940	510	50	0.0980392	0.0531915	GO:0000165	GO:BP	MAPK cascade	17916	72	c("GO:0023014", "GO:0035556")
query_1	TRUE	0.0365253	162	510	16	0.0313725	0.0987654	GO:0018393	GO:BP	internal peptidyl-lysine acetylation	17916	6295	c("GO:0006475", "GO:0018394")
query_1	TRUE	0.0380711	30	510	7	0.0137255	0.233333	GO:0036258	GO:BP	multivesicular body assembly	17916	11046	c("GO:0036257", "GO:0070925")
query_1	TRUE	0.0381281	363	510	26	0.0509804	0.0716253	GO:0001666	GO:BP	response to hypoxia	17916	502	c("GO:0006950", "GO:0036293")
query_1	TRUE	0.0420327	67	510	10	0.0196078	0.149254	GO:1905818	GO:BP	regulation of chromosome separation	17916	28865	c("GO:0010564", "GO:0051304", "GO:0051983")
query_1	TRUE	0.0423012	717	510	41	0.0803922	0.0571827	GO:0008610	GO:BP	lipid biosynthetic process	17916	3664	c("GO:0006629", "GO:1901576")
query_1	TRUE	0.0427029	1211	510	60	0.117647	0.0495458	GO:0045944	GO:BP	positive regulation of transcription by RNA polymerase II	17916	13862	c("GO:0006357", "GO:0006366", "GO:0045893")
query_1	TRUE	0.0433443	644	510	38	0.0745098	0.0590062	GO:0010638	GO:BP	positive regulation of organelle organization	17916	4824	c("GO:0006996", "GO:0033043", "GO:0051130")
query_1	TRUE	0.0433472	1025	510	53	0.103922	0.0517073	GO:0055114	GO:BP	oxidation-reduction process	17916	17066	GO:0008152
query_1	TRUE	0.0433623	548	510	34	0.0666667	0.0620438	GO:0007005	GO:BP	mitochondrion organization	17916	2962	GO:0006996
query_1	TRUE	0.0437906	768	510	43	0.0843137	0.0559896	GO:0045596	GO:BP	negative regulation of cell differentiation	17916	13537	c("GO:0030154", "GO:0045595", "GO:0048523", "GO:0051093")
query_1	TRUE	0.0442647	21	510	6	0.0117647	0.285714	GO:0031498	GO:BP	chromatin disassembly	17916	8400	c("GO:0006333", "GO:0022411")
query_1	TRUE	0.0442647	21	510	6	0.0117647	0.285714	GO:0039702	GO:BP	viral budding via host ESCRT complex	17916	11519	GO:0046755
query_1	TRUE	0.0443665	13	510	5	0.00980392	0.384615	GO:0033148	GO:BP	positive regulation of intracellular estrogen receptor signaling pathway	17916	9343	c("GO:0030520", "GO:0033145", "GO:0033146")
query_1	TRUE	0.0443887	1740	510	79	0.154902	0.0454023	GO:0009967	GO:BP	positive regulation of signal transduction	17916	4308	c("GO:0007165", "GO:0009966", "GO:0010647", "GO:0023056", "GO:0048584")
query_1	TRUE	0.0447604	183	510	17	0.0333333	0.0928962	GO:1905330	GO:BP	regulation of morphogenesis of an epithelium	17916	28426	c("GO:0002009", "GO:0022603")
query_1	TRUE	0.045265	202	510	18	0.0352941	0.0891089	GO:1902806	GO:BP	regulation of cell cycle G1/S phase transition	17916	26109	c("GO:0044843", "GO:1901987")
query_1	TRUE	0.046453	1054	510	54	0.105882	0.0512334	GO:1902533	GO:BP	positive regulation of intracellular signal transduction	17916	25879	c("GO:0009967", "GO:0035556", "GO:1902531")
query_1	TRUE	0.0464823	324	510	24	0.0470588	0.0740741	GO:0000209	GO:BP	protein polyubiquitination	17916	104	GO:0016567
query_1	TRUE	0.047977	31	510	7	0.0137255	0.225806	GO:2000144	GO:BP	positive regulation of DNA-templated transcription, initiation	17916	29570	c("GO:0006352", "GO:0045893", "GO:2000142")
query_1	TRUE	0.047977	31	510	7	0.0137255	0.225806	GO:0036257	GO:BP	multivesicular body organization	17916	11045	GO:0007032
query_1	TRUE	0.0482172	7	510	4	0.00784314	0.571429	GO:0046654	GO:BP	tetrahydrofolate biosynthetic process	17916	14479	c("GO:0009396", "GO:0046653")
query_1	TRUE	0.0490175	458	510	30	0.0588235	0.0655022	GO:0050673	GO:BP	epithelial cell proliferation	17916	15479	GO:0008283
query_1	TRUE	0.0490175	458	510	30	0.0588235	0.0655022	GO:0060249	GO:BP	anatomical structure homeostasis	17916	17287	GO:0042592
query_1	TRUE	0.0495538	166	510	16	0.0313725	0.0963855	GO:0045931	GO:BP	positive regulation of mitotic cell cycle	17916	13850	c("GO:0000278", "GO:0007346", "GO:0045787")
query_1	TRUE	5.29857e-42	14605	514	505	0.98249	0.0345772	GO:0005622	GO:CC	intracellular	18856	299	GO:0005575
query_1	TRUE	3.42895e-39	5494	514	295	0.57393	0.0536949	GO:0032991	GO:CC	protein-containing complex	18856	1590	GO:0005575
query_1	TRUE	1.81781e-36	11085	514	437	0.850195	0.0394226	GO:0043231	GO:CC	intracellular membrane-bounded organelle	18856	2153	c("GO:0043227", "GO:0043229")
query_1	TRUE	2.05031e-36	12688	514	469	0.912451	0.0369641	GO:0043227	GO:CC	membrane-bounded organelle	18856	2149	GO:0043226
query_1	TRUE	2.37605e-33	12870	514	468	0.910506	0.0363636	GO:0043229	GO:CC	intracellular organelle	18856	2151	c("GO:0005622", "GO:0043226")
query_1	TRUE	2.34629e-32	5161	514	271	0.527237	0.0525092	GO:0005829	GO:CC	cytosol	18856	487	c("GO:0005737", "GO:0110165")
query_1	TRUE	7.59981e-32	3999	514	231	0.449416	0.0577644	GO:0005654	GO:CC	nucleoplasm	18856	327	c("GO:0031981", "GO:0110165")
query_1	TRUE	2.44072e-28	13825	514	478	0.929961	0.034575	GO:0043226	GO:CC	organelle	18856	2148	GO:0110165
query_1	TRUE	1.06793e-27	1391	514	119	0.231518	0.08555	GO:1902494	GO:CC	catalytic complex	18856	3994	GO:0032991
query_1	TRUE	2.07879e-26	5890	514	281	0.546693	0.047708	GO:0070013	GO:CC	intracellular organelle lumen	18856	2747	c("GO:0043229", "GO:0043233")
query_1	TRUE	2.07879e-26	5890	514	281	0.546693	0.047708	GO:0043233	GO:CC	organelle lumen	18856	2155	c("GO:0031974", "GO:0043226")
query_1	TRUE	2.07879e-26	5890	514	281	0.546693	0.047708	GO:0031974	GO:CC	membrane-enclosed lumen	18856	1466	GO:0110165
query_1	TRUE	9.01639e-25	4773	514	242	0.470817	0.0507019	GO:0031981	GO:CC	nuclear lumen	18856	1472	c("GO:0005634", "GO:0070013")
query_1	TRUE	1.37699e-23	11653	514	426	0.828794	0.0365571	GO:0005737	GO:CC	cytoplasm	18856	402	c("GO:0005622", "GO:0110165")
query_1	TRUE	1.77856e-23	7494	514	321	0.624514	0.0428343	GO:0005634	GO:CC	nucleus	18856	310	GO:0043231
query_1	TRUE	2.5893e-16	797	514	71	0.138132	0.0890841	GO:1990234	GO:CC	transferase complex	18856	4201	GO:1902494
query_1	TRUE	9.09148e-11	4965	514	210	0.40856	0.0422961	GO:0043232	GO:CC	intracellular non-membrane-bounded organelle	18856	2154	c("GO:0043228", "GO:0043229")
query_1	TRUE	1.07825e-10	4973	514	210	0.40856	0.042228	GO:0043228	GO:CC	non-membrane-bounded organelle	18856	2150	GO:0043226
query_1	TRUE	1.98693e-09	1638	514	93	0.180934	0.0567766	GO:0005739	GO:CC	mitochondrion	18856	403	c("GO:0005737", "GO:0043231")
query_1	TRUE	1.10708e-06	38	514	11	0.0214008	0.289474	GO:0016592	GO:CC	mediator complex	18856	913	c("GO:0005654", "GO:0032991")
query_1	TRUE	3.58623e-06	1750	514	88	0.171206	0.0502857	GO:0005694	GO:CC	chromosome	18856	363	GO:0043232
query_1	TRUE	6.07098e-06	117	514	17	0.0330739	0.145299	GO:1990204	GO:CC	oxidoreductase complex	18856	4188	GO:1902494
query_1	TRUE	1.00781e-05	3548	514	147	0.285992	0.0414318	GO:0031090	GO:CC	organelle membrane	18856	1236	c("GO:0016020", "GO:0043227")
query_1	TRUE	1.21046e-05	293	514	27	0.0525292	0.0921502	GO:0000151	GO:CC	ubiquitin ligase complex	18856	25	c("GO:0005622", "GO:1990234")
query_1	TRUE	1.30336e-05	414	514	33	0.0642023	0.0797101	GO:0005925	GO:CC	focal adhesion	18856	567	GO:0030055
query_1	TRUE	1.94135e-05	421	514	33	0.0642023	0.0783848	GO:0030055	GO:CC	cell-substrate junction	18856	1046	GO:0070161
query_1	TRUE	3.42662e-05	88	514	14	0.0272374	0.159091	GO:0098803	GO:CC	respiratory chain complex	18856	3666	c("GO:0070469", "GO:0098796")
query_1	TRUE	4.4993e-05	42	514	10	0.0194553	0.238095	GO:0000307	GO:CC	cyclin-dependent protein kinase holoenzyme complex	18856	59	c("GO:0005622", "GO:1902554")
query_1	TRUE	5.17968e-05	2144	514	98	0.190661	0.045709	GO:0070062	GO:CC	extracellular exosome	18856	2770	c("GO:0005615", "GO:1903561")
query_1	TRUE	5.2807e-05	91	514	14	0.0272374	0.153846	GO:0005746	GO:CC	mitochondrial respirasome	18856	410	c("GO:0005743", "GO:0070469")
query_1	TRUE	6.69478e-05	25	514	8	0.0155642	0.32	GO:0070461	GO:CC	SAGA-type complex	18856	2847	GO:0000123
query_1	TRUE	0.000117718	268	514	24	0.0466926	0.0895522	GO:0061695	GO:CC	transferase complex, transferring phosphorus-containing groups	18856	2664	GO:1990234
query_1	TRUE	0.000155353	791	514	47	0.0914397	0.0594185	GO:0016604	GO:CC	nuclear body	18856	917	c("GO:0005654", "GO:0110165")
query_1	TRUE	0.000210041	1715	514	81	0.157588	0.0472303	GO:0098805	GO:CC	whole membrane	18856	3668	GO:0016020
query_1	TRUE	0.000223475	102	514	14	0.0272374	0.137255	GO:1902911	GO:CC	protein kinase complex	18856	4031	GO:0061695
query_1	TRUE	0.000252269	103	514	14	0.0272374	0.135922	GO:0070469	GO:CC	respirasome	18856	2852	c("GO:0016020", "GO:0110165")
query_1	TRUE	0.000289085	1227	514	63	0.122568	0.0513447	GO:0031967	GO:CC	organelle envelope	18856	1460	c("GO:0031975", "GO:0043227", "GO:0043229")
query_1	TRUE	0.000289085	1227	514	63	0.122568	0.0513447	GO:0031975	GO:CC	envelope	18856	1467	GO:0110165
query_1	TRUE	0.000364686	1290	514	65	0.126459	0.0503876	GO:0098796	GO:CC	membrane protein complex	18856	3660	c("GO:0016020", "GO:0032991")
query_1	TRUE	0.000431422	770	514	45	0.0875486	0.0584416	GO:0005740	GO:CC	mitochondrial envelope	18856	404	c("GO:0005739", "GO:0031967")
query_1	TRUE	0.000431973	2245	514	98	0.190661	0.0436526	GO:1903561	GO:CC	extracellular vesicle	18856	4049	c("GO:0031982", "GO:0043230")
query_1	TRUE	0.000451387	93	514	13	0.0252918	0.139785	GO:0031248	GO:CC	protein acetyltransferase complex	18856	1277	c("GO:0005622", "GO:1902493")
query_1	TRUE	0.000451387	93	514	13	0.0252918	0.139785	GO:1902493	GO:CC	acetyltransferase complex	18856	3993	GO:1990234
query_1	TRUE	0.000477	2250	514	98	0.190661	0.0435556	GO:0043230	GO:CC	extracellular organelle	18856	2152	c("GO:0005576", "GO:0043226")
query_1	TRUE	0.000491102	270	514	23	0.0447471	0.0851852	GO:0098798	GO:CC	mitochondrial protein complex	18856	3662	c("GO:0005739", "GO:0032991")
query_1	TRUE	0.000549387	727	514	43	0.0836576	0.0591472	GO:0031966	GO:CC	mitochondrial membrane	18856	1459	c("GO:0005740", "GO:0031090")
query_1	TRUE	0.000600448	143	514	16	0.0311284	0.111888	GO:0098800	GO:CC	inner mitochondrial membrane protein complex	18856	3664	c("GO:0005743", "GO:0098796", "GO:0098798")
query_1	TRUE	0.000797247	83	514	12	0.0233463	0.144578	GO:0000123	GO:CC	histone acetyltransferase complex	18856	10	c("GO:0005654", "GO:0031248")
query_1	TRUE	0.00107153	10	514	5	0.00972763	0.5	GO:0072546	GO:CC	ER membrane protein complex	18856	3181	c("GO:0030176", "GO:0098796")
query_1	TRUE	0.00116882	86	514	12	0.0233463	0.139535	GO:1902554	GO:CC	serine/threonine protein kinase complex	18856	4005	GO:1902911
query_1	TRUE	0.00161974	104	514	13	0.0252918	0.125	GO:0042470	GO:CC	melanosome	18856	2050	GO:0048770
query_1	TRUE	0.00161974	104	514	13	0.0252918	0.125	GO:0048770	GO:CC	pigment granule	18856	2573	GO:0031410
query_1	TRUE	0.00181074	1132	514	57	0.110895	0.0503534	GO:0005623	GO:CC	obsolete cell	18856	300	character(0)
query_1	TRUE	0.00270417	364	514	26	0.0505837	0.0714286	GO:0005819	GO:CC	spindle	18856	478	c("GO:0015630", "GO:0043232")
query_1	TRUE	0.00273349	432	514	29	0.0564202	0.0671296	GO:0005667	GO:CC	transcription regulator complex	18856	338	GO:0032991
query_1	TRUE	0.00321834	12	514	5	0.00972763	0.416667	GO:0030914	GO:CC	STAGA complex	18856	1190	GO:0070461
query_1	TRUE	0.00321834	12	514	5	0.00972763	0.416667	GO:0071564	GO:CC	npBAF complex	18856	3106	GO:0070603
query_1	TRUE	0.00323941	52	514	9	0.0175097	0.173077	GO:0005747	GO:CC	mitochondrial respiratory chain complex I	18856	411	c("GO:0005746", "GO:0045271", "GO:0098800")
query_1	TRUE	0.00323941	52	514	9	0.0175097	0.173077	GO:0045271	GO:CC	respiratory chain complex I	18856	2500	c("GO:0030964", "GO:0098803")
query_1	TRUE	0.00323941	52	514	9	0.0175097	0.173077	GO:0030964	GO:CC	NADH dehydrogenase complex	18856	1204	c("GO:0098796", "GO:1990204")
query_1	TRUE	0.00338685	201	514	18	0.0350195	0.0895522	GO:0030027	GO:CC	lamellipodium	18856	1044	c("GO:0031252", "GO:0120025")
query_1	TRUE	0.00419974	489	514	31	0.0603113	0.0633947	GO:0005743	GO:CC	mitochondrial inner membrane	18856	407	c("GO:0019866", "GO:0031966")
query_1	TRUE	0.00487892	590	514	35	0.0680934	0.059322	GO:0005813	GO:CC	centrosome	18856	472	GO:0005815
query_1	TRUE	0.00492157	21	514	6	0.0116732	0.285714	GO:0016514	GO:CC	SWI/SNF complex	18856	900	GO:0070603
query_1	TRUE	0.00511263	13	514	5	0.00972763	0.384615	GO:0000124	GO:CC	SAGA complex	18856	11	c("GO:0070461", "GO:1905368")
query_1	TRUE	0.00587634	2112	514	89	0.173152	0.0421402	GO:0098588	GO:CC	bounding membrane of organelle	18856	3614	GO:0031090
query_1	TRUE	0.00649694	3	514	3	0.00583658	1	GO:0000322	GO:CC	storage vacuole	18856	66	GO:0005773
query_1	TRUE	0.00672704	477	514	30	0.0583658	0.0628931	GO:0005759	GO:CC	mitochondrial matrix	18856	421	c("GO:0005739", "GO:0070013")
query_1	TRUE	0.00707024	551	514	33	0.0642023	0.0598911	GO:0019866	GO:CC	organelle inner membrane	18856	1000	c("GO:0031090", "GO:0031967")
query_1	TRUE	0.00754284	1245	514	59	0.114786	0.0473896	GO:0000785	GO:CC	chromatin	18856	111	c("GO:0005694", "GO:0110165")
query_1	TRUE	0.00808686	1248	514	59	0.114786	0.0472756	GO:0015630	GO:CC	microtubule cytoskeleton	18856	856	GO:0005856
query_1	TRUE	0.0103391	926	514	47	0.0914397	0.0507559	GO:0005730	GO:CC	nucleolus	18856	395	c("GO:0031981", "GO:0043232")
query_1	TRUE	0.0114015	15	514	5	0.00972763	0.333333	GO:0071565	GO:CC	nBAF complex	18856	3107	GO:0070603
query_1	TRUE	0.0140134	424	514	27	0.0525292	0.0636792	GO:0031252	GO:CC	cell leading edge	18856	1280	GO:0110165
query_1	TRUE	0.015052	779	514	41	0.0797665	0.0526316	GO:0005815	GO:CC	microtubule organizing center	18856	474	c("GO:0015630", "GO:0110165")
query_1	TRUE	0.0195727	4006	514	146	0.284047	0.0364453	GO:0031982	GO:CC	vesicle	18856	1473	GO:0043227
query_1	TRUE	0.0290528	28	514	6	0.0116732	0.214286	GO:0033176	GO:CC	proton-transporting V-type ATPase complex	18856	1644	GO:0016469
query_1	TRUE	0.0318172	833	514	42	0.0817121	0.0504202	GO:0070161	GO:CC	anchoring junction	18856	2792	GO:0030054
query_1	TRUE	0.0348367	352	514	23	0.0447471	0.0653409	GO:0098687	GO:CC	chromosomal region	18856	3645	c("GO:0005694", "GO:0110165")
query_1	TRUE	0.0414693	71	514	9	0.0175097	0.126761	GO:0099023	GO:CC	vesicle tethering complex	18856	3751	GO:0032991
query_1	TRUE	0.0421094	2385	514	94	0.182879	0.039413	GO:0031410	GO:CC	cytoplasmic vesicle	18856	1341	c("GO:0005737", "GO:0097708")
query_1	TRUE	0.0440631	2388	514	94	0.182879	0.0393635	GO:0097708	GO:CC	intracellular vesicle	18856	3529	c("GO:0031982", "GO:0043229")
query_1	TRUE	0.0465833	182	514	15	0.0291829	0.0824176	GO:0030496	GO:CC	midbody	18856	1131	GO:0110165
query_1	TRUE	1.47965e-18	5837	510	266	0.521569	0.0455714	GO:0003824	GO:MF	catalytic activity	18134	520	GO:0003674
query_1	TRUE	1.21457e-15	12784	510	442	0.866667	0.0345745	GO:0005515	GO:MF	protein binding	18134	1897	GO:0005488
query_1	TRUE	4.76276e-14	2377	510	136	0.266667	0.057215	GO:0016740	GO:MF	transferase activity	18134	3743	GO:0003824
query_1	TRUE	3.05403e-10	2164	510	118	0.231373	0.0545287	GO:0000166	GO:MF	nucleotide binding	18134	35	c("GO:0036094", "GO:1901265")
query_1	TRUE	3.15209e-10	2165	510	118	0.231373	0.0545035	GO:1901265	GO:MF	nucleoside phosphate binding	18134	11867	c("GO:0097159", "GO:1901363")
query_1	TRUE	8.05572e-09	1845	510	102	0.2	0.0552846	GO:0035639	GO:MF	purine ribonucleoside triphosphate binding	18134	6392	c("GO:0043168", "GO:1901265")
query_1	TRUE	1.11358e-08	1249	510	78	0.152941	0.06245	GO:0044877	GO:MF	protein-containing complex binding	18134	7190	GO:0005488
query_1	TRUE	1.78228e-08	1923	510	104	0.203922	0.0540822	GO:0017076	GO:MF	purine nucleotide binding	18134	3991	GO:0000166
query_1	TRUE	1.95394e-08	1926	510	104	0.203922	0.0539979	GO:0032553	GO:MF	ribonucleotide binding	18134	5448	c("GO:0000166", "GO:0097367")
query_1	TRUE	2.69387e-08	1910	510	103	0.201961	0.0539267	GO:0032555	GO:MF	purine ribonucleotide binding	18134	5450	c("GO:0017076", "GO:0032553")
query_1	TRUE	7.37827e-08	2242	510	114	0.223529	0.0508475	GO:0019899	GO:MF	enzyme binding	18134	4655	GO:0005515
query_1	TRUE	1.35969e-07	600	510	47	0.0921569	0.0783333	GO:0003712	GO:MF	transcription coregulator activity	18134	436	GO:0140110
query_1	TRUE	2.81226e-07	656	510	49	0.0960784	0.0746951	GO:0019901	GO:MF	protein kinase binding	18134	4657	GO:0019900
query_1	TRUE	3.03945e-07	2576	510	124	0.243137	0.0481366	GO:0036094	GO:MF	small molecule binding	18134	6439	GO:0005488
query_1	TRUE	3.83262e-07	1003	510	64	0.12549	0.0638086	GO:0016772	GO:MF	transferase activity, transferring phosphorus-containing groups	18134	3773	GO:0016740
query_1	TRUE	8.9051e-07	1499	510	83	0.162745	0.0553702	GO:0005524	GO:MF	ATP binding	18134	1906	c("GO:0032559", "GO:0035639")
query_1	TRUE	1.5033e-06	1568	510	85	0.166667	0.0542092	GO:0030554	GO:MF	adenyl nucleotide binding	18134	4924	GO:0017076
query_1	TRUE	2.22585e-06	743	510	51	0.1	0.0686406	GO:0019900	GO:MF	kinase binding	18134	4656	GO:0019899
query_1	TRUE	2.37874e-06	1557	510	84	0.164706	0.0539499	GO:0032559	GO:MF	adenyl ribonucleotide binding	18134	5454	c("GO:0030554", "GO:0032555")
query_1	TRUE	4.64256e-06	560	510	42	0.0823529	0.075	GO:0003682	GO:MF	chromatin binding	18134	412	GO:0005488
query_1	TRUE	5.87707e-06	341	510	31	0.0607843	0.0909091	GO:0003713	GO:MF	transcription coactivator activity	18134	437	GO:0003712
query_1	TRUE	9.57552e-06	685	510	47	0.0921569	0.0686131	GO:0008134	GO:MF	transcription factor binding	18134	2010	GO:0005515
query_1	TRUE	2.49394e-05	2221	510	105	0.205882	0.047276	GO:0140096	GO:MF	catalytic activity, acting on a protein	18134	11757	GO:0003824
query_1	TRUE	2.64143e-05	182	510	21	0.0411765	0.115385	GO:0019887	GO:MF	protein kinase regulator activity	18134	4650	GO:0019207
query_1	TRUE	2.671e-05	364	510	31	0.0607843	0.0851648	GO:0140297	GO:MF	DNA-binding transcription factor binding	18134	11788	GO:0008134
query_1	TRUE	3.24155e-05	713	510	47	0.0921569	0.0659187	GO:0019904	GO:MF	protein domain specific binding	18134	4660	GO:0005515
query_1	TRUE	3.3689e-05	6270	510	234	0.458824	0.0373206	GO:1901363	GO:MF	heterocyclic compound binding	18134	11870	GO:0005488
query_1	TRUE	3.99025e-05	2270	510	106	0.207843	0.046696	GO:0097367	GO:MF	carbohydrate derivative binding	18134	10412	GO:0005488
query_1	TRUE	4.34062e-05	392	510	32	0.0627451	0.0816327	GO:0004842	GO:MF	ubiquitin-protein transferase activity	18134	1412	GO:0019787
query_1	TRUE	7.14907e-05	6355	510	235	0.460784	0.0369788	GO:0097159	GO:MF	organic cyclic compound binding	18134	10379	GO:0005488
query_1	TRUE	8.51728e-05	212	510	22	0.0431373	0.103774	GO:0019207	GO:MF	kinase regulator activity	18134	4564	GO:0030234
query_1	TRUE	0.000130745	1786	510	87	0.170588	0.0487122	GO:0042802	GO:MF	identical protein binding	18134	6745	GO:0005515
query_1	TRUE	0.000176486	186	510	20	0.0392157	0.107527	GO:0019902	GO:MF	phosphatase binding	18134	4658	GO:0019899
query_1	TRUE	0.000176929	417	510	32	0.0627451	0.0767386	GO:0019787	GO:MF	ubiquitin-like protein transferase activity	18134	4607	c("GO:0016740", "GO:0140096")
query_1	TRUE	0.00020892	2847	510	123	0.241176	0.0432034	GO:0043168	GO:MF	anion binding	18134	6832	GO:0043167
query_1	TRUE	0.000216598	15960	510	482	0.945098	0.0302005	GO:0005488	GO:MF	binding	18134	1880	GO:0003674
query_1	TRUE	0.000219245	155	510	18	0.0352941	0.116129	GO:0016874	GO:MF	ligase activity	18134	3868	GO:0003824
query_1	TRUE	0.000872653	824	510	48	0.0941176	0.0582524	GO:0016301	GO:MF	kinase activity	18134	3518	GO:0016772
query_1	TRUE	0.000961972	283	510	24	0.0470588	0.0848057	GO:0061629	GO:MF	RNA polymerase II-specific DNA-binding transcription factor binding	18134	9712	GO:0140297
query_1	TRUE	0.00131981	141	510	16	0.0313725	0.113475	GO:0019903	GO:MF	protein phosphatase binding	18134	4659	GO:0019902
query_1	TRUE	0.00161102	111	510	14	0.027451	0.126126	GO:0047485	GO:MF	protein N-terminus binding	18134	7925	GO:0005515
query_1	TRUE	0.0031012	47	510	9	0.0176471	0.191489	GO:0016538	GO:MF	cyclin-dependent protein serine/threonine kinase regulator activity	18134	3615	GO:0019887
query_1	TRUE	0.0041812	154	510	16	0.0313725	0.103896	GO:0035257	GO:MF	nuclear hormone receptor binding	18134	6329	c("GO:0051427", "GO:0061629")
query_1	TRUE	0.00714136	615	510	37	0.072549	0.0601626	GO:0004672	GO:MF	protein kinase activity	18134	1263	c("GO:0016301", "GO:0016773", "GO:0140096")
query_1	TRUE	0.00836246	66	510	10	0.0196078	0.151515	GO:0002039	GO:MF	p53 binding	18134	373	GO:0005515
query_1	TRUE	0.0108252	42	510	8	0.0156863	0.190476	GO:0061631	GO:MF	ubiquitin conjugating enzyme activity	18134	9714	c("GO:0004842", "GO:0061650")
query_1	TRUE	0.0128699	187	510	17	0.0333333	0.0909091	GO:0051427	GO:MF	hormone receptor binding	18134	9226	GO:0005102
query_1	TRUE	0.0140256	32	510	7	0.0137255	0.21875	GO:0030332	GO:MF	cyclin binding	18134	4847	GO:0005515
query_1	TRUE	0.0154723	44	510	8	0.0156863	0.181818	GO:0061650	GO:MF	ubiquitin-like protein conjugating enzyme activity	18134	9718	GO:0019787
query_1	TRUE	0.0183593	45	510	8	0.0156863	0.177778	GO:0016879	GO:MF	ligase activity, forming carbon-nitrogen bonds	18134	3872	GO:0016874
query_1	TRUE	0.0198296	720	510	40	0.0784314	0.0555556	GO:0016773	GO:MF	phosphotransferase activity, alcohol group as acceptor	18134	3774	GO:0016772
query_1	TRUE	0.0213517	34	510	7	0.0137255	0.205882	GO:0016831	GO:MF	carboxy-lyase activity	18134	3825	GO:0016830
query_1	TRUE	0.0235713	15	510	5	0.00980392	0.333333	GO:0042809	GO:MF	vitamin D receptor binding	18134	6751	GO:0035257
query_1	TRUE	0.0251577	90	510	11	0.0215686	0.122222	GO:0019209	GO:MF	kinase activator activity	18134	4566	c("GO:0008047", "GO:0019207")
query_1	TRUE	0.0254949	47	510	8	0.0156863	0.170213	GO:0008137	GO:MF	NADH dehydrogenase (ubiquinone) activity	18134	2012	GO:0050136
query_1	TRUE	0.0254949	47	510	8	0.0156863	0.170213	GO:0050136	GO:MF	NADH dehydrogenase (quinone) activity	18134	8613	c("GO:0003954", "GO:0016655")
query_1	TRUE	0.0260481	35	510	7	0.0137255	0.2	GO:0097718	GO:MF	disordered domain specific binding	18134	10451	GO:0019904
query_1	TRUE	0.0297698	108	510	12	0.0235294	0.111111	GO:0016651	GO:MF	oxidoreductase activity, acting on NAD(P)H	18134	3663	GO:0016491
query_1	TRUE	0.0298493	48	510	8	0.0156863	0.166667	GO:0003954	GO:MF	NADH dehydrogenase activity	18134	636	GO:0016651
query_1	TRUE	0.0354734	307	510	22	0.0431373	0.0716612	GO:0044389	GO:MF	ubiquitin-like protein ligase binding	18134	7132	GO:0019899
query_1	TRUE	0.035513	329	510	23	0.045098	0.0699088	GO:0045296	GO:MF	cadherin binding	18134	7237	GO:0050839
query_1	TRUE	0.0390164	111	510	12	0.0235294	0.108108	GO:0016922	GO:MF	nuclear receptor binding	18134	3911	GO:0035257
query_1	TRUE	0.0447464	1922	510	82	0.160784	0.0426639	GO:0003723	GO:MF	RNA binding	18134	446	GO:0003676
query_1	TRUE	0.0464596	65	510	9	0.0176471	0.138462	GO:0000049	GO:MF	tRNA binding	18134	19	GO:0003723
query_1	TRUE	0.0469415	291	510	21	0.0411765	0.0721649	GO:0031625	GO:MF	ubiquitin protein ligase binding	18134	5140	GO:0044389
query_1	TRUE	0.0497793	4	510	3	0.00588235	0.75	GO:0016635	GO:MF	oxidoreductase activity, acting on the CH-CH group of donors, quinone or related compound as acceptor	18134	3647	GO:0016627
