# Supplementary material for: A pan-CRISPR analysis of mammalian cell specificity identifies ultra-compact sgRNA subsets for genome-scale experiments
Source: Nat Commun. 2022 Feb 2;13:625. doi: 10.1038/s41467-022-28045-w (PMC8810922; doi:10.1038/s41467-022-28045-w)
Supplement: Supplementary file 4 — Supplementary Data 2 [file 41467_2022_28045_MOESM4_ESM.xlsx]

## Sheet: Sheet1
query	significant	p_value	term_size	query_size	intersection_size	precision	recall	term_id	source	term_name	effective_domain_size	source_order	parents
query_1	TRUE	1.29017e-30	6559	2035	997	0.489926	0.152005	GO:0071840	GO:BP	cellular component organization or biogenesis	17916	20037	GO:0009987
query_1	TRUE	1.15134e-28	6374	2035	967	0.475184	0.15171	GO:0016043	GO:BP	cellular component organization	17916	5695	GO:0071840
query_1	TRUE	1.05444e-25	3988	2035	658	0.323342	0.164995	GO:0006996	GO:BP	organelle organization	17916	2954	GO:0016043
query_1	TRUE	1.48349e-15	1902	2035	339	0.166585	0.178233	GO:0007049	GO:BP	cell cycle	17916	2997	GO:0009987
query_1	TRUE	3.40671e-13	5363	2035	772	0.379361	0.143949	GO:0044267	GO:BP	cellular protein metabolic process	17916	12831	c("GO:0019538", "GO:0044260")
query_1	TRUE	3.9466e-13	3497	2035	540	0.265356	0.154418	GO:0051641	GO:BP	cellular localization	17916	16250	c("GO:0009987", "GO:0051179")
query_1	TRUE	5.34576e-12	2934	2035	462	0.227027	0.157464	GO:0008104	GO:BP	protein localization	17916	3564	GO:0033036
query_1	TRUE	8.73255e-12	6911	2035	948	0.465848	0.137173	GO:1901564	GO:BP	organonitrogen compound metabolic process	17916	25007	c("GO:0006807", "GO:0071704")
query_1	TRUE	8.82152e-12	5955	2035	835	0.410319	0.140218	GO:0019538	GO:BP	protein metabolic process	17916	6824	c("GO:0043170", "GO:0044238", "GO:1901564")
query_1	TRUE	1.5223e-11	10857	2035	1392	0.684029	0.128212	GO:0044237	GO:BP	cellular metabolic process	17916	12812	c("GO:0008152", "GO:0009987")
query_1	TRUE	4.56949e-11	1083	2035	206	0.101229	0.190212	GO:0000278	GO:BP	mitotic cell cycle	17916	122	GO:0007049
query_1	TRUE	5.27907e-11	1993	2035	333	0.163636	0.167085	GO:0070727	GO:BP	cellular macromolecule localization	17916	19296	c("GO:0033036", "GO:0051641")
query_1	TRUE	1.16247e-10	1982	2035	330	0.162162	0.166498	GO:0034613	GO:BP	cellular protein localization	17916	10050	c("GO:0008104", "GO:0070727")
query_1	TRUE	1.79808e-10	2115	2035	347	0.170516	0.164066	GO:0033554	GO:BP	cellular response to stress	17916	9586	c("GO:0006950", "GO:0051716")
query_1	TRUE	2.83869e-10	3307	2035	501	0.246192	0.151497	GO:0033036	GO:BP	macromolecule localization	17916	9271	GO:0051179
query_1	TRUE	3.92265e-10	613	2035	132	0.0648649	0.215334	GO:0051301	GO:BP	cell division	17916	15994	GO:0009987
query_1	TRUE	5.55496e-10	1812	2035	304	0.149386	0.16777	GO:0046907	GO:BP	intracellular transport	17916	14653	c("GO:0006810", "GO:0051641", "GO:0051649")
query_1	TRUE	6.19812e-10	892	2035	174	0.0855037	0.195067	GO:1903047	GO:BP	mitotic cell cycle process	17916	26332	c("GO:0000278", "GO:0022402")
query_1	TRUE	9.06131e-10	10110	2035	1299	0.638329	0.128487	GO:0006807	GO:BP	nitrogen compound metabolic process	17916	2797	GO:0008152
query_1	TRUE	1.09742e-09	1321	2035	235	0.115479	0.177896	GO:0033043	GO:BP	regulation of organelle organization	17916	9273	c("GO:0006996", "GO:0051128")
query_1	TRUE	5.74675e-09	221	2035	63	0.0309582	0.285068	GO:0043624	GO:BP	cellular protein complex disassembly	17916	12573	GO:0032984
query_1	TRUE	7.79259e-09	1403	2035	243	0.11941	0.1732	GO:0022402	GO:BP	cell cycle process	17916	7633	c("GO:0007049", "GO:0009987")
query_1	TRUE	1.0971e-08	137	2035	46	0.0226044	0.335766	GO:0032543	GO:BP	mitochondrial translation	17916	8900	c("GO:0006412", "GO:0140053")
query_1	TRUE	1.87642e-08	328	2035	81	0.0398034	0.246951	GO:0032984	GO:BP	protein-containing complex disassembly	17916	9238	c("GO:0022411", "GO:0043933")
query_1	TRUE	2.66269e-08	910	2035	171	0.0840295	0.187912	GO:0016032	GO:BP	viral process	17916	5689	GO:0044403
query_1	TRUE	3.45208e-08	968	2035	179	0.0879607	0.184917	GO:0044403	GO:BP	symbiotic process	17916	12901	GO:0044419
query_1	TRUE	3.82709e-08	11830	2035	1476	0.725307	0.124768	GO:0008152	GO:BP	metabolic process	17916	3566	GO:0008150
query_1	TRUE	3.85339e-08	10599	2035	1342	0.659459	0.126616	GO:0044238	GO:BP	primary metabolic process	17916	12813	GO:0008152
query_1	TRUE	4.4119e-08	167	2035	51	0.0250614	0.305389	GO:0140053	GO:BP	mitochondrial gene expression	17916	23226	GO:0010467
query_1	TRUE	5.49355e-08	4429	2035	627	0.308108	0.141567	GO:0043412	GO:BP	macromolecule modification	17916	12424	GO:0043170
query_1	TRUE	8.58115e-08	548	2035	115	0.0565111	0.209854	GO:0007005	GO:BP	mitochondrion organization	17916	2962	GO:0006996
query_1	TRUE	1.02579e-07	5798	2035	790	0.388206	0.136254	GO:0048522	GO:BP	positive regulation of cellular process	17916	15061	c("GO:0009987", "GO:0048518", "GO:0050794")
query_1	TRUE	1.34013e-07	8402	2035	1092	0.536609	0.129969	GO:0044260	GO:BP	cellular macromolecule metabolic process	17916	12827	c("GO:0043170", "GO:0044237")
query_1	TRUE	1.89536e-07	2810	2035	422	0.207371	0.150178	GO:0051649	GO:BP	establishment of localization in cell	17916	16258	c("GO:0051234", "GO:0051641")
query_1	TRUE	3.05135e-07	1264	2035	217	0.106634	0.171677	GO:0051726	GO:BP	regulation of cell cycle	17916	16316	c("GO:0007049", "GO:0050794")
query_1	TRUE	4.20011e-07	3190	2035	468	0.229975	0.146708	GO:0044085	GO:BP	cellular component biogenesis	17916	12751	GO:0071840
query_1	TRUE	4.25586e-07	88	2035	33	0.0162162	0.375	GO:0070126	GO:BP	mitochondrial translational termination	17916	18923	c("GO:0006415", "GO:0032543")
query_1	TRUE	4.37212e-07	4216	2035	595	0.292383	0.141129	GO:0036211	GO:BP	protein modification process	17916	11015	c("GO:0019538", "GO:0043412")
query_1	TRUE	4.37212e-07	4216	2035	595	0.292383	0.141129	GO:0006464	GO:BP	cellular protein modification process	17916	2477	c("GO:0036211", "GO:0044267")
query_1	TRUE	5.37145e-07	2886	2035	429	0.210811	0.148649	GO:0035556	GO:BP	intracellular signal transduction	17916	10541	GO:0007165
query_1	TRUE	6.04623e-07	2442	2035	372	0.182801	0.152334	GO:0051128	GO:BP	regulation of cellular component organization	17916	15848	c("GO:0016043", "GO:0050794")
query_1	TRUE	6.05415e-07	644	2035	127	0.0624079	0.197205	GO:0010638	GO:BP	positive regulation of organelle organization	17916	4824	c("GO:0006996", "GO:0033043", "GO:0051130")
query_1	TRUE	6.39885e-07	876	2035	161	0.0791155	0.18379	GO:0006974	GO:BP	cellular response to DNA damage stimulus	17916	2938	GO:0033554
query_1	TRUE	6.46315e-07	6919	2035	916	0.450123	0.132389	GO:0051179	GO:BP	localization	17916	15898	GO:0008150
query_1	TRUE	6.55601e-07	559	2035	114	0.0560197	0.203936	GO:0022411	GO:BP	cellular component disassembly	17916	7642	GO:0016043
query_1	TRUE	7.52883e-07	1452	2035	241	0.118428	0.165978	GO:0009057	GO:BP	macromolecule catabolic process	17916	3695	c("GO:0043170", "GO:1901575")
query_1	TRUE	8.80392e-07	104	2035	36	0.0176904	0.346154	GO:0006415	GO:BP	translational termination	17916	2439	c("GO:0006412", "GO:0043624")
query_1	TRUE	1.35401e-06	1835	2035	291	0.142998	0.158583	GO:0044093	GO:BP	positive regulation of molecular function	17916	12758	GO:0065009
query_1	TRUE	1.37754e-06	140	2035	43	0.0211302	0.307143	GO:0006414	GO:BP	translational elongation	17916	2438	c("GO:0006412", "GO:0034645")
query_1	TRUE	1.73723e-06	2245	2035	344	0.169042	0.153229	GO:0045184	GO:BP	establishment of protein localization	17916	13309	c("GO:0008104", "GO:0051234")
query_1	TRUE	1.94083e-06	9774	2035	1238	0.608354	0.126663	GO:0043170	GO:BP	macromolecule metabolic process	17916	12307	GO:0071704
query_1	TRUE	2.35547e-06	2406	2035	364	0.17887	0.151288	GO:0050790	GO:BP	regulation of catalytic activity	17916	15569	GO:0065009
query_1	TRUE	2.74437e-06	914	2035	164	0.0805897	0.179431	GO:0043604	GO:BP	amide biosynthetic process	17916	12556	c("GO:0043603", "GO:0044271")
query_1	TRUE	3.34389e-06	1210	2035	205	0.100737	0.169421	GO:0044265	GO:BP	cellular macromolecule catabolic process	17916	12830	c("GO:0009057", "GO:0044248", "GO:0044260")
query_1	TRUE	3.57713e-06	6463	2035	857	0.42113	0.132601	GO:0034641	GO:BP	cellular nitrogen compound metabolic process	17916	10069	c("GO:0006807", "GO:0044237")
query_1	TRUE	5.1549e-06	1385	2035	228	0.112039	0.164621	GO:0007010	GO:BP	cytoskeleton organization	17916	2967	GO:0006996
query_1	TRUE	5.17369e-06	384	2035	84	0.0412776	0.21875	GO:0034470	GO:BP	ncRNA processing	17916	10005	c("GO:0006396", "GO:0034660")
query_1	TRUE	6.49059e-06	258	2035	63	0.0309582	0.244186	GO:0000086	GO:BP	G2/M transition of mitotic cell cycle	17916	45	c("GO:0044772", "GO:0044839")
query_1	TRUE	6.54553e-06	87	2035	31	0.0152334	0.356322	GO:0070125	GO:BP	mitochondrial translational elongation	17916	18922	c("GO:0006414", "GO:0032543")
query_1	TRUE	6.81094e-06	276	2035	66	0.0324324	0.23913	GO:0044839	GO:BP	cell cycle G2/M phase transition	17916	13160	GO:0044770
query_1	TRUE	9.51201e-06	3083	2035	446	0.219165	0.144664	GO:0065009	GO:BP	regulation of molecular function	17916	18882	GO:0065007
query_1	TRUE	9.54178e-06	1247	2035	208	0.102211	0.1668	GO:0051276	GO:BP	chromosome organization	17916	15975	GO:0006996
query_1	TRUE	1.23936e-05	2151	2035	327	0.160688	0.152022	GO:0015031	GO:BP	protein transport	17916	5392	c("GO:0015833", "GO:0045184")
query_1	TRUE	1.25407e-05	2190	2035	332	0.163145	0.151598	GO:0015833	GO:BP	peptide transport	17916	5545	c("GO:0042886", "GO:0071702")
query_1	TRUE	1.42222e-05	642	2035	122	0.0599509	0.190031	GO:0044770	GO:BP	cell cycle phase transition	17916	13110	GO:0022402
query_1	TRUE	1.48476e-05	228	2035	57	0.0280098	0.25	GO:0007163	GO:BP	establishment or maintenance of cell polarity	17916	3098	GO:0009987
query_1	TRUE	1.52885e-05	1916	2035	296	0.145455	0.154489	GO:1901566	GO:BP	organonitrogen compound biosynthetic process	17916	25009	c("GO:1901564", "GO:1901576")
query_1	TRUE	1.58449e-05	865	2035	154	0.0756757	0.178035	GO:0016071	GO:BP	mRNA metabolic process	17916	5718	GO:0016070
query_1	TRUE	1.84946e-05	945	2035	165	0.0810811	0.174603	GO:0006396	GO:BP	RNA processing	17916	2421	c("GO:0010467", "GO:0016070")
query_1	TRUE	2.07188e-05	6370	2035	840	0.412776	0.131868	GO:0048518	GO:BP	positive regulation of biological process	17916	15057	c("GO:0008150", "GO:0050789")
query_1	TRUE	2.20631e-05	11268	2035	1395	0.685504	0.123802	GO:0071704	GO:BP	organic substance metabolic process	17916	19961	GO:0008152
query_1	TRUE	2.63594e-05	481	2035	97	0.0476658	0.201663	GO:0034660	GO:BP	ncRNA metabolic process	17916	10082	GO:0016070
query_1	TRUE	2.70343e-05	642	2035	121	0.0594595	0.188474	GO:0072657	GO:BP	protein localization to membrane	17916	20707	GO:0034613
query_1	TRUE	2.80783e-05	1479	2035	237	0.116462	0.160243	GO:0043085	GO:BP	positive regulation of catalytic activity	17916	12252	c("GO:0044093", "GO:0050790")
query_1	TRUE	2.91674e-05	2536	2035	374	0.183784	0.147476	GO:0071705	GO:BP	nitrogen compound transport	17916	19962	GO:0006810
query_1	TRUE	3.19208e-05	373	2035	80	0.039312	0.214477	GO:0006402	GO:BP	mRNA catabolic process	17916	2427	c("GO:0006401", "GO:0010629", "GO:0016071")
query_1	TRUE	3.27605e-05	1938	2035	297	0.145946	0.153251	GO:0043933	GO:BP	protein-containing complex subunit organization	17916	12636	GO:0016043
query_1	TRUE	3.31755e-05	2225	2035	334	0.164128	0.150112	GO:0042886	GO:BP	amide transport	17916	12140	GO:0071705
query_1	TRUE	3.45165e-05	597	2035	114	0.0560197	0.190955	GO:0044772	GO:BP	mitotic cell cycle phase transition	17916	13112	c("GO:0044770", "GO:1903047")
query_1	TRUE	4.04232e-05	771	2035	139	0.0683047	0.180285	GO:0043043	GO:BP	peptide biosynthetic process	17916	12224	c("GO:0006518", "GO:0043604", "GO:1901566")
query_1	TRUE	4.72224e-05	2952	2035	425	0.208845	0.14397	GO:0022607	GO:BP	cellular component assembly	17916	7655	c("GO:0016043", "GO:0044085")
query_1	TRUE	4.96e-05	415	2035	86	0.0422604	0.207229	GO:0006401	GO:BP	RNA catabolic process	17916	2426	c("GO:0016070", "GO:0034655", "GO:0044265")
query_1	TRUE	5.1817e-05	746	2035	135	0.0663391	0.180965	GO:0006412	GO:BP	translation	17916	2436	c("GO:0010467", "GO:0034645", "GO:0043043", "GO:0044267")
query_1	TRUE	5.21999e-05	218	2035	54	0.0265356	0.247706	GO:1902749	GO:BP	regulation of cell cycle G2/M phase transition	17916	26056	c("GO:0044839", "GO:1901987")
query_1	TRUE	5.50602e-05	201	2035	51	0.0250614	0.253731	GO:0010389	GO:BP	regulation of G2/M transition of mitotic cell cycle	17916	4621	c("GO:0000086", "GO:1901990", "GO:1902749")
query_1	TRUE	5.63184e-05	775	2035	139	0.0683047	0.179355	GO:0051345	GO:BP	positive regulation of hydrolase activity	17916	16035	c("GO:0043085", "GO:0051336")
query_1	TRUE	5.82002e-05	1018	2035	173	0.0850123	0.169941	GO:0009894	GO:BP	regulation of catabolic process	17916	4255	c("GO:0009056", "GO:0019222")
query_1	TRUE	9.24729e-05	711	2035	129	0.0633907	0.181435	GO:0007346	GO:BP	regulation of mitotic cell cycle	17916	3260	c("GO:0000278", "GO:0051726")
query_1	TRUE	0.000102043	968	2035	165	0.0810811	0.170455	GO:0030163	GO:BP	protein catabolic process	17916	7780	c("GO:0009057", "GO:0019538", "GO:1901565")
query_1	TRUE	0.000118891	707	2035	128	0.0628993	0.181047	GO:0097435	GO:BP	supramolecular fiber organization	17916	22190	GO:0016043
query_1	TRUE	0.000125805	792	2035	140	0.0687961	0.176768	GO:0010564	GO:BP	regulation of cell cycle process	17916	4756	c("GO:0022402", "GO:0051726")
query_1	TRUE	0.00013048	1132	2035	187	0.0918919	0.165194	GO:0070647	GO:BP	protein modification by small protein conjugation or removal	17916	19251	GO:0006464
query_1	TRUE	0.000133507	3421	2035	480	0.235872	0.14031	GO:0070887	GO:BP	cellular response to chemical stimulus	17916	19385	c("GO:0042221", "GO:0051716")
query_1	TRUE	0.000152015	4112	2035	564	0.27715	0.13716	GO:0006950	GO:BP	response to stress	17916	2918	GO:0050896
query_1	TRUE	0.000180341	698	2035	126	0.0619165	0.180516	GO:0030036	GO:BP	actin cytoskeleton organization	17916	7742	c("GO:0007010", "GO:0030029")
query_1	TRUE	0.000189195	79	2035	27	0.0132678	0.341772	GO:0042590	GO:BP	antigen processing and presentation of exogenous peptide antigen via MHC class I	17916	11947	c("GO:0002474", "GO:0002478")
query_1	TRUE	0.000201444	16941	2035	1972	0.969042	0.116404	GO:0009987	GO:BP	cellular process	17916	4314	GO:0008150
query_1	TRUE	0.000237056	75	2035	26	0.0127764	0.346667	GO:0002479	GO:BP	antigen processing and presentation of exogenous peptide antigen via MHC class I, TAP-dependent	17916	1149	GO:0042590
query_1	TRUE	0.000245189	1201	2035	195	0.0958231	0.162365	GO:0006886	GO:BP	intracellular protein transport	17916	2863	c("GO:0015031", "GO:0034613", "GO:0046907")
query_1	TRUE	0.000265846	430	2035	86	0.0422604	0.2	GO:0007015	GO:BP	actin filament organization	17916	2970	c("GO:0030036", "GO:0097435")
query_1	TRUE	0.000277389	1285	2035	206	0.101229	0.160311	GO:0018193	GO:BP	peptidyl-amino acid modification	17916	6125	GO:0006464
query_1	TRUE	0.000283025	6111	2035	800	0.39312	0.130911	GO:0044249	GO:BP	cellular biosynthetic process	17916	12820	c("GO:0009058", "GO:0044237")
query_1	TRUE	0.000303544	969	2035	163	0.0800983	0.168215	GO:0033365	GO:BP	protein localization to organelle	17916	9468	GO:0034613
query_1	TRUE	0.000344632	636	2035	116	0.0570025	0.18239	GO:0045786	GO:BP	negative regulation of cell cycle	17916	13721	c("GO:0007049", "GO:0048523", "GO:0051726")
query_1	TRUE	0.000347903	3438	2035	479	0.235381	0.139325	GO:0010033	GO:BP	response to organic substance	17916	4348	GO:0042221
query_1	TRUE	0.000403334	6225	2035	812	0.399017	0.130442	GO:1901576	GO:BP	organic substance biosynthetic process	17916	25018	c("GO:0009058", "GO:0071704")
query_1	TRUE	0.000448596	5684	2035	748	0.367568	0.131597	GO:0006139	GO:BP	nucleobase-containing compound metabolic process	17916	2192	c("GO:0006725", "GO:0034641", "GO:0044238", "GO:0046483", "GO:1901360")
query_1	TRUE	0.00058573	5905	2035	773	0.379853	0.130906	GO:0006725	GO:BP	cellular aromatic compound metabolic process	17916	2726	GO:0044237
query_1	TRUE	0.000618376	856	2035	146	0.0717445	0.170561	GO:0031329	GO:BP	regulation of cellular catabolic process	17916	8326	c("GO:0009894", "GO:0031323", "GO:0044248")
query_1	TRUE	0.000726398	541	2035	101	0.0496314	0.186691	GO:0006091	GO:BP	generation of precursor metabolites and energy	17916	2150	GO:0044237
query_1	TRUE	0.000758333	211	2035	50	0.02457	0.236967	GO:0000956	GO:BP	nuclear-transcribed mRNA catabolic process	17916	338	GO:0006402
query_1	TRUE	0.000792267	2492	2035	359	0.176413	0.144061	GO:0016310	GO:BP	phosphorylation	17916	5827	GO:0006796
query_1	TRUE	0.000906179	5860	2035	766	0.376413	0.130717	GO:0046483	GO:BP	heterocycle metabolic process	17916	14371	GO:0044237
query_1	TRUE	0.0009265	286	2035	62	0.0304668	0.216783	GO:0031647	GO:BP	regulation of protein stability	17916	8478	GO:0065008
query_1	TRUE	0.00100269	6307	2035	818	0.401966	0.129697	GO:0009058	GO:BP	biosynthetic process	17916	3696	GO:0008152
query_1	TRUE	0.001005	2810	2035	398	0.195577	0.141637	GO:0071310	GO:BP	cellular response to organic substance	17916	19619	c("GO:0010033", "GO:0070887")
query_1	TRUE	0.00119282	485	2035	92	0.0452088	0.189691	GO:1901987	GO:BP	regulation of cell cycle phase transition	17916	25399	c("GO:0010564", "GO:0044770")
query_1	TRUE	0.00120044	5708	2035	747	0.367076	0.130869	GO:0048519	GO:BP	negative regulation of biological process	17916	15058	c("GO:0008150", "GO:0050789")
query_1	TRUE	0.00122134	2944	2035	414	0.20344	0.140625	GO:0051246	GO:BP	regulation of protein metabolic process	17916	15951	c("GO:0019538", "GO:0051171", "GO:0060255", "GO:0080090")
query_1	TRUE	0.00126949	5118	2035	677	0.332678	0.132278	GO:0009059	GO:BP	macromolecule biosynthetic process	17916	3697	c("GO:0043170", "GO:1901576")
query_1	TRUE	0.00138045	446	2035	86	0.0422604	0.192825	GO:1901990	GO:BP	regulation of mitotic cell cycle phase transition	17916	25402	c("GO:0007346", "GO:0044772", "GO:1901987")
query_1	TRUE	0.00149578	3380	2035	467	0.229484	0.138166	GO:0006796	GO:BP	phosphate-containing compound metabolic process	17916	2786	GO:0006793
query_1	TRUE	0.00156517	1187	2035	189	0.0928747	0.159225	GO:0043603	GO:BP	cellular amide metabolic process	17916	12555	GO:0034641
query_1	TRUE	0.00157745	3406	2035	470	0.230958	0.137992	GO:0006793	GO:BP	phosphorus metabolic process	17916	2783	GO:0044237
query_1	TRUE	0.00160752	950	2035	157	0.0771499	0.165263	GO:0006259	GO:BP	DNA metabolic process	17916	2307	c("GO:0044260", "GO:0090304")
query_1	TRUE	0.00174035	6138	2035	796	0.391155	0.129684	GO:1901360	GO:BP	organic cyclic compound metabolic process	17916	24819	GO:0071704
query_1	TRUE	0.00178178	4944	2035	655	0.321867	0.132484	GO:0034645	GO:BP	cellular macromolecule biosynthetic process	17916	10073	c("GO:0009059", "GO:0044249", "GO:0044260")
query_1	TRUE	0.00183725	4945	2035	655	0.321867	0.132457	GO:0044271	GO:BP	cellular nitrogen compound biosynthetic process	17916	12834	c("GO:0034641", "GO:0044249")
query_1	TRUE	0.00193353	311	2035	65	0.031941	0.209003	GO:0046034	GO:BP	ATP metabolic process	17916	13945	GO:0008152
query_1	TRUE	0.00195782	416	2035	81	0.0398034	0.194712	GO:0000280	GO:BP	nuclear division	17916	124	GO:0048285
query_1	TRUE	0.00213151	464	2035	88	0.0432432	0.189655	GO:0048285	GO:BP	organelle fission	17916	14878	GO:0006996
query_1	TRUE	0.0021449	1860	2035	276	0.135627	0.148387	GO:1902531	GO:BP	regulation of intracellular signal transduction	17916	25877	c("GO:0009966", "GO:0035556")
query_1	TRUE	0.00220259	5153	2035	679	0.333661	0.131768	GO:0090304	GO:BP	nucleic acid metabolic process	17916	21663	c("GO:0006139", "GO:0043170")
query_1	TRUE	0.00227392	7761	2035	983	0.483047	0.126659	GO:0051716	GO:BP	cellular response to stimulus	17916	16314	c("GO:0009987", "GO:0050896")
query_1	TRUE	0.00245013	660	2035	116	0.0570025	0.175758	GO:0043632	GO:BP	modification-dependent macromolecule catabolic process	17916	12579	GO:0044265
query_1	TRUE	0.00245352	796	2035	135	0.0663391	0.169598	GO:0030029	GO:BP	actin filament-based process	17916	7735	GO:0009987
query_1	TRUE	0.0026361	2827	2035	397	0.195086	0.140432	GO:0009653	GO:BP	anatomical structure morphogenesis	17916	4056	c("GO:0032502", "GO:0048856")
query_1	TRUE	0.00295315	989	2035	161	0.0791155	0.162791	GO:0044087	GO:BP	regulation of cellular component biogenesis	17916	12752	c("GO:0044085", "GO:0050794")
query_1	TRUE	0.00318516	742	2035	127	0.0624079	0.171159	GO:0051603	GO:BP	proteolysis involved in cellular protein catabolic process	17916	16216	c("GO:0006508", "GO:0044257")
query_1	TRUE	0.00331331	144	2035	37	0.0181818	0.256944	GO:0070585	GO:BP	protein localization to mitochondrion	17916	19209	GO:0033365
query_1	TRUE	0.00340292	3428	2035	470	0.230958	0.137106	GO:0031325	GO:BP	positive regulation of cellular metabolic process	17916	8322	c("GO:0009893", "GO:0031323", "GO:0044237", "GO:0048522")
query_1	TRUE	0.00355502	1224	2035	192	0.0943489	0.156863	GO:0051130	GO:BP	positive regulation of cellular component organization	17916	15850	c("GO:0016043", "GO:0048522", "GO:0051128")
query_1	TRUE	0.0037252	802	2035	135	0.0663391	0.168329	GO:0044257	GO:BP	cellular protein catabolic process	17916	12825	c("GO:0030163", "GO:0044265", "GO:0044267")
query_1	TRUE	0.00376801	2283	2035	328	0.161179	0.143671	GO:0008219	GO:BP	cell death	17916	3595	GO:0009987
query_1	TRUE	0.00380951	574	2035	103	0.0506143	0.179443	GO:0072594	GO:BP	establishment of protein localization to organelle	17916	20657	c("GO:0033365", "GO:0045184")
query_1	TRUE	0.00383283	912	2035	150	0.0737101	0.164474	GO:0006518	GO:BP	peptide metabolic process	17916	2526	c("GO:0043603", "GO:1901564")
query_1	TRUE	0.0040855	2150	2035	311	0.152826	0.144651	GO:0012501	GO:BP	programmed cell death	17916	5159	GO:0008219
query_1	TRUE	0.00413059	561	2035	101	0.0496314	0.180036	GO:0007264	GO:BP	small GTPase mediated signal transduction	17916	3190	GO:0035556
query_1	TRUE	0.00423137	1303	2035	202	0.0992629	0.155027	GO:0051336	GO:BP	regulation of hydrolase activity	17916	16026	GO:0050790
query_1	TRUE	0.00449869	140	2035	36	0.0176904	0.257143	GO:0072655	GO:BP	establishment of protein localization to mitochondrion	17916	20705	c("GO:0070585", "GO:0072594")
query_1	TRUE	0.00476555	2754	2035	386	0.189681	0.14016	GO:0032268	GO:BP	regulation of cellular protein metabolic process	17916	8707	c("GO:0031323", "GO:0044267", "GO:0051246")
query_1	TRUE	0.00487493	2004	2035	292	0.143489	0.145709	GO:0006915	GO:BP	apoptotic process	17916	2889	GO:0012501
query_1	TRUE	0.00497648	3620	2035	492	0.241769	0.135912	GO:0010604	GO:BP	positive regulation of macromolecule metabolic process	17916	4791	c("GO:0009893", "GO:0043170", "GO:0060255")
query_1	TRUE	0.00500665	81	2035	25	0.012285	0.308642	GO:0032204	GO:BP	regulation of telomere maintenance	17916	8648	c("GO:0000723", "GO:0033044", "GO:0051052", "GO:0065008")
query_1	TRUE	0.00509883	52	2035	19	0.00933661	0.365385	GO:0007007	GO:BP	inner mitochondrial membrane organization	17916	2964	GO:0007006
query_1	TRUE	0.00552376	97	2035	28	0.0137592	0.28866	GO:0002474	GO:BP	antigen processing and presentation of peptide antigen via MHC class I	17916	1144	GO:0048002
query_1	TRUE	0.00565162	147	2035	37	0.0181818	0.251701	GO:0001738	GO:BP	morphogenesis of a polarized epithelium	17916	540	GO:0002009
query_1	TRUE	0.00622868	552	2035	99	0.0486486	0.179348	GO:0034655	GO:BP	nucleobase-containing compound catabolic process	17916	10079	c("GO:0006139", "GO:0019439", "GO:0044270", "GO:0046700", "GO:1901361")
query_1	TRUE	0.0063707	3258	2035	447	0.219656	0.137201	GO:0051173	GO:BP	positive regulation of nitrogen compound metabolic process	17916	15892	c("GO:0006807", "GO:0009893", "GO:0051171")
query_1	TRUE	0.0063932	5088	2035	667	0.327764	0.131093	GO:0048523	GO:BP	negative regulation of cellular process	17916	15062	c("GO:0009987", "GO:0048519", "GO:0050794")
query_1	TRUE	0.00655346	2698	2035	378	0.185749	0.140104	GO:0009056	GO:BP	catabolic process	17916	3694	GO:0008152
query_1	TRUE	0.00656581	270	2035	57	0.0280098	0.211111	GO:0006839	GO:BP	mitochondrial transport	17916	2822	GO:0006810
query_1	TRUE	0.00656752	20	2035	11	0.00540541	0.55	GO:0002097	GO:BP	tRNA wobble base modification	17916	813	GO:0006400
query_1	TRUE	0.00672197	148	2035	37	0.0181818	0.25	GO:0006119	GO:BP	oxidative phosphorylation	17916	2175	c("GO:0006091", "GO:0016310", "GO:0046034")
query_1	TRUE	0.00767231	923	2035	150	0.0737101	0.162514	GO:0032446	GO:BP	protein modification by small protein conjugation	17916	8828	GO:0070647
query_1	TRUE	0.00800972	3232	2035	443	0.21769	0.137067	GO:0009966	GO:BP	regulation of signal transduction	17916	4307	c("GO:0007165", "GO:0010646", "GO:0023051", "GO:0048583")
query_1	TRUE	0.00841321	17	2035	10	0.004914	0.588235	GO:0002098	GO:BP	tRNA wobble uridine modification	17916	814	GO:0002097
query_1	TRUE	0.00920351	649	2035	112	0.0550369	0.172573	GO:0019941	GO:BP	modification-dependent protein catabolic process	17916	7081	c("GO:0043632", "GO:0051603")
query_1	TRUE	0.0100185	643	2035	111	0.0545455	0.172628	GO:0006511	GO:BP	ubiquitin-dependent protein catabolic process	17916	2520	GO:0019941
query_1	TRUE	0.0105522	122	2035	32	0.0157248	0.262295	GO:0000184	GO:BP	nuclear-transcribed mRNA catabolic process, nonsense-mediated decay	17916	79	GO:0000956
query_1	TRUE	0.0107715	5479	2035	711	0.349386	0.129768	GO:0051234	GO:BP	establishment of localization	17916	15942	GO:0051179
query_1	TRUE	0.0108224	482	2035	88	0.0432432	0.182573	GO:0043087	GO:BP	regulation of GTPase activity	17916	12254	GO:0051336
query_1	TRUE	0.0108336	111	2035	30	0.014742	0.27027	GO:2000278	GO:BP	regulation of DNA biosynthetic process	17916	29702	c("GO:0051052", "GO:0071897", "GO:2000112")
query_1	TRUE	0.0110232	400	2035	76	0.0373464	0.19	GO:0042176	GO:BP	regulation of protein catabolic process	17916	11672	c("GO:0009894", "GO:0030163", "GO:0051246")
query_1	TRUE	0.0110914	2964	2035	409	0.200983	0.137989	GO:0071702	GO:BP	organic substance transport	17916	19959	GO:0006810
query_1	TRUE	0.0115681	163	2035	39	0.0191646	0.239264	GO:0000723	GO:BP	telomere maintenance	17916	261	c("GO:0006259", "GO:0032200", "GO:0060249")
query_1	TRUE	0.0117873	5355	2035	696	0.342015	0.129972	GO:0006810	GO:BP	transport	17916	2800	GO:0051234
query_1	TRUE	0.0129695	328	2035	65	0.031941	0.198171	GO:0007059	GO:BP	chromosome segregation	17916	3007	GO:0009987
query_1	TRUE	0.0166543	86	2035	25	0.012285	0.290698	GO:1901532	GO:BP	regulation of hematopoietic progenitor cell differentiation	17916	24976	c("GO:0002244", "GO:0045595", "GO:1903706")
query_1	TRUE	0.0172662	840	2035	137	0.0673219	0.163095	GO:0016567	GO:BP	protein ubiquitination	17916	5895	GO:0032446
query_1	TRUE	0.0176502	81	2035	24	0.0117936	0.296296	GO:0010833	GO:BP	telomere maintenance via telomere lengthening	17916	5009	GO:0000723
query_1	TRUE	0.0183685	160	2035	38	0.0186732	0.2375	GO:0031570	GO:BP	DNA integrity checkpoint	17916	8439	GO:0000075
query_1	TRUE	0.0184045	172	2035	40	0.019656	0.232558	GO:0002478	GO:BP	antigen processing and presentation of exogenous peptide antigen	17916	1148	c("GO:0019884", "GO:0048002")
query_1	TRUE	0.0184382	166	2035	39	0.0191646	0.23494	GO:0051017	GO:BP	actin filament bundle assembly	17916	15767	c("GO:0022607", "GO:0061572")
query_1	TRUE	0.0185246	753	2035	125	0.0614251	0.166003	GO:0007169	GO:BP	transmembrane receptor protein tyrosine kinase signaling pathway	17916	3104	GO:0007167
query_1	TRUE	0.0189585	659	2035	112	0.0550369	0.169954	GO:0051640	GO:BP	organelle localization	17916	16249	GO:0051641
query_1	TRUE	0.0190905	616	2035	106	0.0520885	0.172078	GO:0097190	GO:BP	apoptotic signaling pathway	17916	22046	c("GO:0006915", "GO:0007165")
query_1	TRUE	0.0201243	359	2035	69	0.0339066	0.192201	GO:0010948	GO:BP	negative regulation of cell cycle process	17916	5109	c("GO:0010564", "GO:0022402", "GO:0045786")
query_1	TRUE	0.0204176	567	2035	99	0.0486486	0.174603	GO:0006281	GO:BP	DNA repair	17916	2327	c("GO:0006259", "GO:0006974")
query_1	TRUE	0.0210349	149	2035	36	0.0176904	0.241611	GO:0000077	GO:BP	DNA damage checkpoint	17916	37	c("GO:0006974", "GO:0031570")
query_1	TRUE	0.0211458	179	2035	41	0.0201474	0.22905	GO:0019884	GO:BP	antigen processing and presentation of exogenous antigen	17916	7052	GO:0019882
query_1	TRUE	0.0213538	173	2035	40	0.019656	0.231214	GO:0033209	GO:BP	tumor necrosis factor-mediated signaling pathway	17916	9364	c("GO:0019221", "GO:0071356")
query_1	TRUE	0.0216886	1068	2035	167	0.0820639	0.156367	GO:0000902	GO:BP	cell morphogenesis	17916	312	GO:0009653
query_1	TRUE	0.0219839	428	2035	79	0.0388206	0.184579	GO:0006605	GO:BP	protein targeting	17916	2611	GO:0006886
query_1	TRUE	0.0230009	307	2035	61	0.0299754	0.198697	GO:0070646	GO:BP	protein modification by small protein removal	17916	19250	c("GO:0006508", "GO:0070647")
query_1	TRUE	0.0236287	268	2035	55	0.027027	0.205224	GO:0072331	GO:BP	signal transduction by p53 class mediator	17916	20476	GO:0035556
query_1	TRUE	0.0243102	57	2035	19	0.00933661	0.333333	GO:0007062	GO:BP	sister chromatid cohesion	17916	3009	c("GO:0000819", "GO:0022402", "GO:0051276")
query_1	TRUE	0.0244513	72	2035	22	0.0108108	0.305556	GO:0009301	GO:BP	snRNA transcription	17916	3916	GO:0098781
query_1	TRUE	0.0246974	3911	2035	521	0.25602	0.133214	GO:0009893	GO:BP	positive regulation of metabolic process	17916	4254	c("GO:0008152", "GO:0019222", "GO:0048518")
query_1	TRUE	0.0249737	62	2035	20	0.00982801	0.322581	GO:1904356	GO:BP	regulation of telomere maintenance via telomere lengthening	17916	27512	c("GO:0010833", "GO:0032204")
query_1	TRUE	0.0253453	5997	2035	768	0.377396	0.128064	GO:0010467	GO:BP	gene expression	17916	4689	GO:0043170
query_1	TRUE	0.0260684	224	2035	48	0.0235872	0.214286	GO:1903050	GO:BP	regulation of proteolysis involved in cellular protein catabolic process	17916	26335	c("GO:0030162", "GO:0051603", "GO:1903362")
query_1	TRUE	0.0268912	99	2035	27	0.0132678	0.272727	GO:0006626	GO:BP	protein targeting to mitochondrion	17916	2632	c("GO:0006605", "GO:0006839", "GO:0007005", "GO:0072655")
query_1	TRUE	0.0289104	169	2035	39	0.0191646	0.230769	GO:0061572	GO:BP	actin filament bundle organization	17916	18532	GO:0007015
query_1	TRUE	0.0353926	195	2035	43	0.0211302	0.220513	GO:0071897	GO:BP	DNA biosynthetic process	17916	20076	c("GO:0006259", "GO:0034645", "GO:0034654")
query_1	TRUE	0.0379361	1086	2035	168	0.0825553	0.154696	GO:0007167	GO:BP	enzyme linked receptor protein signaling pathway	17916	3102	GO:0007166
query_1	TRUE	0.0389362	279	2035	56	0.0275184	0.200717	GO:0006260	GO:BP	DNA replication	17916	2308	GO:0034645
query_1	TRUE	0.0392797	147	2035	35	0.017199	0.238095	GO:0007006	GO:BP	mitochondrial membrane organization	17916	2963	c("GO:0007005", "GO:0061024")
query_1	TRUE	0.0404384	196	2035	43	0.0211302	0.219388	GO:0006413	GO:BP	translational initiation	17916	2437	c("GO:0006412", "GO:0044237")
query_1	TRUE	0.0415103	69	2035	21	0.0103194	0.304348	GO:0007004	GO:BP	telomere maintenance via telomerase	17916	2961	c("GO:0006278", "GO:0010833")
query_1	TRUE	0.0415818	54	2035	18	0.00884521	0.333333	GO:0032210	GO:BP	regulation of telomere maintenance via telomerase	17916	8654	c("GO:0007004", "GO:1904356", "GO:2000278")
query_1	TRUE	0.0444364	599	2035	102	0.0501229	0.170284	GO:0046700	GO:BP	heterocycle catabolic process	17916	14516	c("GO:0044248", "GO:0046483")
query_1	TRUE	0.04455	3773	2035	502	0.246683	0.133051	GO:0023051	GO:BP	regulation of signaling	17916	7707	c("GO:0023052", "GO:0050789")
query_1	TRUE	0.0452591	3732	2035	497	0.244226	0.133173	GO:0010646	GO:BP	regulation of cell communication	17916	4832	c("GO:0007154", "GO:0050794")
query_1	TRUE	0.047342	564	2035	97	0.0476658	0.171986	GO:0051493	GO:BP	regulation of cytoskeleton organization	17916	16136	c("GO:0007010", "GO:0033043")
query_1	TRUE	0.0476371	191	2035	42	0.0206388	0.219895	GO:0048002	GO:BP	antigen processing and presentation of peptide antigen	17916	14694	GO:0019882
query_1	TRUE	0.0478697	557	2035	96	0.0471744	0.172352	GO:1903827	GO:BP	regulation of cellular protein localization	17916	27029	c("GO:0032880", "GO:0034613", "GO:0060341")
query_1	TRUE	6.76775e-49	14605	2090	1871	0.895215	0.128107	GO:0005622	GO:CC	intracellular	18856	299	GO:0005575
query_1	TRUE	4.27989e-42	12870	2090	1696	0.811483	0.131779	GO:0043229	GO:CC	intracellular organelle	18856	2151	c("GO:0005622", "GO:0043226")
query_1	TRUE	3.17027e-40	11085	2090	1513	0.723923	0.136491	GO:0043231	GO:CC	intracellular membrane-bounded organelle	18856	2153	c("GO:0043227", "GO:0043229")
query_1	TRUE	5.23561e-39	12688	2090	1669	0.798565	0.131542	GO:0043227	GO:CC	membrane-bounded organelle	18856	2149	GO:0043226
query_1	TRUE	2.45224e-37	11653	2090	1561	0.74689	0.133957	GO:0005737	GO:CC	cytoplasm	18856	402	c("GO:0005622", "GO:0110165")
query_1	TRUE	3.74708e-37	13825	2090	1771	0.847368	0.128101	GO:0043226	GO:CC	organelle	18856	2148	GO:0110165
query_1	TRUE	4.98211e-34	5494	2090	863	0.412919	0.15708	GO:0032991	GO:CC	protein-containing complex	18856	1590	GO:0005575
query_1	TRUE	7.33121e-26	5161	2090	790	0.37799	0.153071	GO:0005829	GO:CC	cytosol	18856	487	c("GO:0005737", "GO:0110165")
query_1	TRUE	1.7063e-24	5890	2090	872	0.417225	0.148048	GO:0070013	GO:CC	intracellular organelle lumen	18856	2747	c("GO:0043229", "GO:0043233")
query_1	TRUE	1.7063e-24	5890	2090	872	0.417225	0.148048	GO:0031974	GO:CC	membrane-enclosed lumen	18856	1466	GO:0110165
query_1	TRUE	1.7063e-24	5890	2090	872	0.417225	0.148048	GO:0043233	GO:CC	organelle lumen	18856	2155	c("GO:0031974", "GO:0043226")
query_1	TRUE	3.86436e-21	3999	2090	626	0.299522	0.156539	GO:0005654	GO:CC	nucleoplasm	18856	327	c("GO:0031981", "GO:0110165")
query_1	TRUE	7.18085e-19	7494	2090	1032	0.49378	0.13771	GO:0005634	GO:CC	nucleus	18856	310	GO:0043231
query_1	TRUE	1.53536e-16	4773	2090	700	0.334928	0.146658	GO:0031981	GO:CC	nuclear lumen	18856	1472	c("GO:0005634", "GO:0070013")
query_1	TRUE	1.93779e-14	1391	2090	255	0.12201	0.183321	GO:1902494	GO:CC	catalytic complex	18856	3994	GO:0032991
query_1	TRUE	1.10392e-13	489	2090	117	0.0559809	0.239264	GO:0005743	GO:CC	mitochondrial inner membrane	18856	407	c("GO:0019866", "GO:0031966")
query_1	TRUE	2.84511e-13	1638	2090	285	0.136364	0.173993	GO:0005739	GO:CC	mitochondrion	18856	403	c("GO:0005737", "GO:0043231")
query_1	TRUE	1.86875e-12	4973	2090	702	0.335885	0.141162	GO:0043228	GO:CC	non-membrane-bounded organelle	18856	2150	GO:0043226
query_1	TRUE	2.05908e-12	770	2090	158	0.0755981	0.205195	GO:0005740	GO:CC	mitochondrial envelope	18856	404	c("GO:0005739", "GO:0031967")
query_1	TRUE	2.57126e-12	270	2090	76	0.0363636	0.281481	GO:0098798	GO:CC	mitochondrial protein complex	18856	3662	c("GO:0005739", "GO:0032991")
query_1	TRUE	2.82481e-12	4965	2090	700	0.334928	0.140987	GO:0043232	GO:CC	intracellular non-membrane-bounded organelle	18856	2154	c("GO:0043228", "GO:0043229")
query_1	TRUE	3.30517e-12	414	2090	101	0.0483254	0.243961	GO:0005925	GO:CC	focal adhesion	18856	567	GO:0030055
query_1	TRUE	3.93051e-12	421	2090	102	0.0488038	0.24228	GO:0030055	GO:CC	cell-substrate junction	18856	1046	GO:0070161
query_1	TRUE	6.24916e-12	833	2090	166	0.0794258	0.19928	GO:0070161	GO:CC	anchoring junction	18856	2792	GO:0030054
query_1	TRUE	1.42094e-11	727	2090	149	0.0712919	0.204952	GO:0031966	GO:CC	mitochondrial membrane	18856	1459	c("GO:0005740", "GO:0031090")
query_1	TRUE	2.11978e-11	1227	2090	221	0.105742	0.180114	GO:0031975	GO:CC	envelope	18856	1467	GO:0110165
query_1	TRUE	2.11978e-11	1227	2090	221	0.105742	0.180114	GO:0031967	GO:CC	organelle envelope	18856	1460	c("GO:0031975", "GO:0043227", "GO:0043229")
query_1	TRUE	6.42892e-11	551	2090	120	0.0574163	0.217786	GO:0019866	GO:CC	organelle inner membrane	18856	1000	c("GO:0031090", "GO:0031967")
query_1	TRUE	3.13634e-09	695	2090	137	0.0655502	0.197122	GO:1990904	GO:CC	ribonucleoprotein complex	18856	4437	GO:0032991
query_1	TRUE	1.35815e-08	477	2090	102	0.0488038	0.213836	GO:0005759	GO:CC	mitochondrial matrix	18856	421	c("GO:0005739", "GO:0070013")
query_1	TRUE	1.72143e-08	191	2090	54	0.0258373	0.282723	GO:0044391	GO:CC	ribosomal subunit	18856	2355	c("GO:0005840", "GO:1990904")
query_1	TRUE	3.02514e-08	244	2090	63	0.0301435	0.258197	GO:0005840	GO:CC	ribosome	18856	497	GO:0043232
query_1	TRUE	5.24467e-08	3548	2090	503	0.24067	0.14177	GO:0031090	GO:CC	organelle membrane	18856	1236	c("GO:0016020", "GO:0043227")
query_1	TRUE	1.30544e-07	2144	2090	326	0.155981	0.152052	GO:0070062	GO:CC	extracellular exosome	18856	2770	c("GO:0005615", "GO:1903561")
query_1	TRUE	1.99202e-07	364	2090	81	0.038756	0.222527	GO:0005819	GO:CC	spindle	18856	478	c("GO:0015630", "GO:0043232")
query_1	TRUE	3.14075e-06	88	2090	30	0.0143541	0.340909	GO:0005761	GO:CC	mitochondrial ribosome	18856	423	c("GO:0000313", "GO:0005759")
query_1	TRUE	3.14075e-06	88	2090	30	0.0143541	0.340909	GO:0000313	GO:CC	organellar ribosome	18856	63	c("GO:0005840", "GO:0043226")
query_1	TRUE	4.17572e-06	2267	2090	333	0.15933	0.14689	GO:0005856	GO:CC	cytoskeleton	18856	509	GO:0043232
query_1	TRUE	4.56847e-06	75	2090	27	0.0129187	0.36	GO:0015935	GO:CC	small ribosomal subunit	18856	858	GO:0044391
query_1	TRUE	6.11642e-06	797	2090	140	0.0669856	0.175659	GO:1990234	GO:CC	transferase complex	18856	4201	GO:1902494
query_1	TRUE	6.58993e-06	424	2090	86	0.0411483	0.20283	GO:0031252	GO:CC	cell leading edge	18856	1280	GO:0110165
query_1	TRUE	6.70981e-06	2245	2090	329	0.157416	0.146548	GO:1903561	GO:CC	extracellular vesicle	18856	4049	c("GO:0031982", "GO:0043230")
query_1	TRUE	7.57235e-06	143	2090	40	0.0191388	0.27972	GO:0098800	GO:CC	inner mitochondrial membrane protein complex	18856	3664	c("GO:0005743", "GO:0098796", "GO:0098798")
query_1	TRUE	8.50416e-06	2250	2090	329	0.157416	0.146222	GO:0043230	GO:CC	extracellular organelle	18856	2152	c("GO:0005576", "GO:0043226")
query_1	TRUE	1.14928e-05	4006	2090	542	0.25933	0.135297	GO:0031982	GO:CC	vesicle	18856	1473	GO:0043227
query_1	TRUE	1.49797e-05	314	2090	68	0.0325359	0.216561	GO:0005938	GO:CC	cell cortex	18856	578	c("GO:0005737", "GO:0071944")
query_1	TRUE	7.08914e-05	201	2090	48	0.0229665	0.238806	GO:0030027	GO:CC	lamellipodium	18856	1044	c("GO:0031252", "GO:0120025")
query_1	TRUE	7.65792e-05	7	2090	7	0.00334928	1	GO:0033588	GO:CC	Elongator holoenzyme complex	18856	1679	c("GO:0005622", "GO:0032991")
query_1	TRUE	8.1687e-05	2099	2090	304	0.145455	0.144831	GO:0030054	GO:CC	cell junction	18856	1045	GO:0110165
query_1	TRUE	0.000142518	352	2090	71	0.0339713	0.201705	GO:0098687	GO:CC	chromosomal region	18856	3645	c("GO:0005694", "GO:0110165")
query_1	TRUE	0.000302863	1290	2090	198	0.0947368	0.153488	GO:0098796	GO:CC	membrane protein complex	18856	3660	c("GO:0016020", "GO:0032991")
query_1	TRUE	0.000311404	791	2090	132	0.0631579	0.166877	GO:0016604	GO:CC	nuclear body	18856	917	c("GO:0005654", "GO:0110165")
query_1	TRUE	0.000370307	512	2090	93	0.0444976	0.181641	GO:0015629	GO:CC	actin cytoskeleton	18856	855	GO:0005856
query_1	TRUE	0.00138603	4561	2090	590	0.282297	0.129358	GO:0012505	GO:CC	endomembrane system	18856	835	GO:0110165
query_1	TRUE	0.00150607	46	2090	17	0.00813397	0.369565	GO:0022627	GO:CC	cytosolic small ribosomal subunit	18856	1035	c("GO:0015935", "GO:0022626")
query_1	TRUE	0.0024341	57	2090	19	0.00909091	0.333333	GO:0005762	GO:CC	mitochondrial large ribosomal subunit	18856	424	c("GO:0000315", "GO:0005761", "GO:0098798")
query_1	TRUE	0.0024341	57	2090	19	0.00909091	0.333333	GO:0000315	GO:CC	organellar large ribosomal subunit	18856	65	c("GO:0000313", "GO:0015934")
query_1	TRUE	0.00264061	83	2090	24	0.0114833	0.289157	GO:0000123	GO:CC	histone acetyltransferase complex	18856	10	c("GO:0005654", "GO:0031248")
query_1	TRUE	0.00399696	725	2090	118	0.0564593	0.162759	GO:0048471	GO:CC	perinuclear region of cytoplasm	18856	2563	c("GO:0005737", "GO:0110165")
query_1	TRUE	0.00697212	93	2090	25	0.0119617	0.268817	GO:1902493	GO:CC	acetyltransferase complex	18856	3993	GO:1990234
query_1	TRUE	0.00697212	93	2090	25	0.0119617	0.268817	GO:0031248	GO:CC	protein acetyltransferase complex	18856	1277	c("GO:0005622", "GO:1902493")
query_1	TRUE	0.0091803	1248	2090	184	0.0880383	0.147436	GO:0015630	GO:CC	microtubule cytoskeleton	18856	856	GO:0005856
query_1	TRUE	0.0158966	8	2090	6	0.00287081	0.75	GO:0036396	GO:CC	RNA N6-methyladenosine methyltransferase complex	18856	1966	c("GO:0034708", "GO:0045293")
query_1	TRUE	0.0158966	8	2090	6	0.00287081	0.75	GO:0045293	GO:CC	mRNA editing complex	18856	2512	GO:0032991
query_1	TRUE	0.018327	926	2090	141	0.0674641	0.152268	GO:0005730	GO:CC	nucleolus	18856	395	c("GO:0031981", "GO:0043232")
query_1	TRUE	0.0192361	110	2090	27	0.0129187	0.245455	GO:0034708	GO:CC	methyltransferase complex	18856	1797	c("GO:0005622", "GO:1990234")
query_1	TRUE	0.0228898	117	2090	28	0.0133971	0.239316	GO:1990204	GO:CC	oxidoreductase complex	18856	4188	GO:1902494
query_1	TRUE	0.0236515	199	2090	41	0.0196172	0.20603	GO:0000775	GO:CC	chromosome, centromeric region	18856	101	GO:0098687
query_1	TRUE	0.0250427	180	2090	38	0.0181818	0.211111	GO:0001726	GO:CC	ruffle	18856	200	c("GO:0031252", "GO:0120025")
query_1	TRUE	0.0315053	107	2090	26	0.0124402	0.242991	GO:0030863	GO:CC	cortical cytoskeleton	18856	1168	c("GO:0005856", "GO:0005938")
query_1	TRUE	0.0418634	91	2090	23	0.0110048	0.252747	GO:0005746	GO:CC	mitochondrial respirasome	18856	410	c("GO:0005743", "GO:0070469")
query_1	TRUE	0.0428809	121	2090	28	0.0133971	0.231405	GO:0000779	GO:CC	condensed chromosome, centromeric region	18856	105	c("GO:0000775", "GO:0000793")
query_1	TRUE	0.0478429	16	2090	8	0.00382775	0.5	GO:0033178	GO:CC	proton-transporting two-sector ATPase complex, catalytic domain	18856	1646	c("GO:0016469", "GO:0098796")
query_1	TRUE	0.0496389	53	2090	16	0.0076555	0.301887	GO:0016469	GO:CC	proton-transporting two-sector ATPase complex	18856	893	GO:0098796
query_1	TRUE	0.04999	20	2090	9	0.00430622	0.45	GO:0016327	GO:CC	apicolateral plasma membrane	18856	882	GO:0098590
query_1	TRUE	3.17307e-35	12784	2069	1699	0.82117	0.132901	GO:0005515	GO:MF	protein binding	18134	1897	GO:0005488
query_1	TRUE	2.852e-09	15960	2069	1911	0.923635	0.119737	GO:0005488	GO:MF	binding	18134	1880	GO:0003674
query_1	TRUE	6.49229e-09	807	2069	156	0.0753987	0.193309	GO:0017111	GO:MF	nucleoside-triphosphatase activity	18134	4015	GO:0016462
query_1	TRUE	7.72062e-09	1845	2069	301	0.145481	0.163144	GO:0035639	GO:MF	purine ribonucleoside triphosphate binding	18134	6392	c("GO:0043168", "GO:1901265")
query_1	TRUE	1.11663e-08	860	2069	163	0.078782	0.189535	GO:0016462	GO:MF	pyrophosphatase activity	18134	3574	GO:0016818
query_1	TRUE	1.62738e-08	864	2069	163	0.078782	0.188657	GO:0016818	GO:MF	hydrolase activity, acting on acid anhydrides, in phosphorus-containing anhydrides	18134	3813	GO:0016817
query_1	TRUE	1.62738e-08	864	2069	163	0.078782	0.188657	GO:0016817	GO:MF	hydrolase activity, acting on acid anhydrides	18134	3812	GO:0016787
query_1	TRUE	1.64515e-08	2242	2069	352	0.17013	0.157003	GO:0019899	GO:MF	enzyme binding	18134	4655	GO:0005515
query_1	TRUE	2.41353e-08	1923	2069	309	0.149348	0.160686	GO:0017076	GO:MF	purine nucleotide binding	18134	3991	GO:0000166
query_1	TRUE	2.73218e-08	1910	2069	307	0.148381	0.160733	GO:0032555	GO:MF	purine ribonucleotide binding	18134	5450	c("GO:0017076", "GO:0032553")
query_1	TRUE	4.57798e-08	1926	2069	308	0.148864	0.159917	GO:0032553	GO:MF	ribonucleotide binding	18134	5448	c("GO:0000166", "GO:0097367")
query_1	TRUE	4.6996e-07	5837	2069	788	0.38086	0.135001	GO:0003824	GO:MF	catalytic activity	18134	520	GO:0003674
query_1	TRUE	1.08566e-06	2165	2069	332	0.160464	0.153349	GO:1901265	GO:MF	nucleoside phosphate binding	18134	11867	c("GO:0097159", "GO:1901363")
query_1	TRUE	1.54052e-06	2164	2069	331	0.159981	0.152957	GO:0000166	GO:MF	nucleotide binding	18134	35	c("GO:0036094", "GO:1901265")
query_1	TRUE	2.54205e-06	428	2069	90	0.0434993	0.21028	GO:0016887	GO:MF	ATPase activity	18134	3880	GO:0017111
query_1	TRUE	8.28413e-06	171	2069	46	0.022233	0.269006	GO:0003735	GO:MF	structural constituent of ribosome	18134	457	GO:0005198
query_1	TRUE	9.44877e-06	2270	2069	340	0.164331	0.14978	GO:0097367	GO:MF	carbohydrate derivative binding	18134	10412	GO:0005488
query_1	TRUE	2.00308e-05	1249	2069	204	0.0985984	0.163331	GO:0044877	GO:MF	protein-containing complex binding	18134	7190	GO:0005488
query_1	TRUE	2.50716e-05	1499	2069	237	0.114548	0.158105	GO:0005524	GO:MF	ATP binding	18134	1906	c("GO:0032559", "GO:0035639")
query_1	TRUE	2.66378e-05	1568	2069	246	0.118898	0.156888	GO:0030554	GO:MF	adenyl nucleotide binding	18134	4924	GO:0017076
query_1	TRUE	3.349e-05	1557	2069	244	0.117931	0.156712	GO:0032559	GO:MF	adenyl ribonucleotide binding	18134	5454	c("GO:0030554", "GO:0032555")
query_1	TRUE	5.66995e-05	2847	2069	408	0.197197	0.143309	GO:0043168	GO:MF	anion binding	18134	6832	GO:0043167
query_1	TRUE	0.00017018	329	2069	69	0.0333494	0.209726	GO:0045296	GO:MF	cadherin binding	18134	7237	GO:0050839
query_1	TRUE	0.000430953	114	2069	32	0.0154664	0.280702	GO:0008094	GO:MF	DNA-dependent ATPase activity	18134	1979	GO:0016887
query_1	TRUE	0.000719649	656	2069	115	0.0555824	0.175305	GO:0019901	GO:MF	protein kinase binding	18134	4657	GO:0019900
query_1	TRUE	0.000802519	743	2069	127	0.0613823	0.170929	GO:0019900	GO:MF	kinase binding	18134	4656	GO:0019899
query_1	TRUE	0.00117058	307	2069	63	0.0304495	0.205212	GO:0044389	GO:MF	ubiquitin-like protein ligase binding	18134	7132	GO:0019899
query_1	TRUE	0.0026864	200	2069	45	0.0217496	0.225	GO:0051015	GO:MF	actin filament binding	18134	9158	c("GO:0003779", "GO:0044877")
query_1	TRUE	0.00775792	2576	2069	358	0.17303	0.138975	GO:0036094	GO:MF	small molecule binding	18134	6439	GO:0005488
query_1	TRUE	0.0144659	291	2069	57	0.0275495	0.195876	GO:0031625	GO:MF	ubiquitin protein ligase binding	18134	5140	GO:0044389
query_1	TRUE	0.0148163	1050	2069	162	0.0782987	0.154286	GO:0030234	GO:MF	enzyme regulator activity	18134	4810	GO:0098772
query_1	TRUE	0.0151587	1922	2069	274	0.132431	0.14256	GO:0003723	GO:MF	RNA binding	18134	446	GO:0003676
query_1	TRUE	0.0152401	990	2069	154	0.0744321	0.155556	GO:0008092	GO:MF	cytoskeletal protein binding	18134	1977	GO:0005515
query_1	TRUE	0.0156683	77	2069	22	0.0106332	0.285714	GO:0043130	GO:MF	ubiquitin binding	18134	6826	GO:0032182
query_1	TRUE	0.0235609	692	2069	113	0.0546158	0.163295	GO:0005198	GO:MF	structural molecule activity	18134	1712	GO:0003674
query_1	TRUE	0.028442	535	2069	91	0.0439826	0.170093	GO:0050839	GO:MF	cell adhesion molecule binding	18134	9146	GO:0005515
query_1	TRUE	0.0402202	76	2069	21	0.0101498	0.276316	GO:0003678	GO:MF	DNA helicase activity	18134	409	c("GO:0004386", "GO:0008094", "GO:0140097")
query_1	TRUE	0.0473979	36	2069	13	0.00628323	0.361111	GO:0042162	GO:MF	telomeric DNA binding	18134	6663	GO:0043565
