# Supplementary material for: A pan-CRISPR analysis of mammalian cell specificity identifies ultra-compact sgRNA subsets for genome-scale experiments
Source: Nat Commun. 2022 Feb 2;13:625. doi: 10.1038/s41467-022-28045-w (PMC8810922; doi:10.1038/s41467-022-28045-w)
Supplement: Supplementary file 5 — Supplementary Data 3 [file 41467_2022_28045_MOESM5_ESM.xlsx]

## Sheet: Sheet1
query	significant	p_value	term_size	query_size	intersection_size	precision	recall	term_id	source	term_name	effective_domain_size	source_order	parents
query_1	TRUE	1.33096e-07	5684	175	97	0.554286	0.0170654	GO:0006139	GO:BP	nucleobase-containing compound metabolic process	17916	2192	c("GO:0006725", "GO:0034641", "GO:0044238", "GO:0046483", "GO:1901360")
query_1	TRUE	2.29507e-07	10110	175	139	0.794286	0.0137488	GO:0006807	GO:BP	nitrogen compound metabolic process	17916	2797	GO:0008152
query_1	TRUE	3.17856e-07	6138	175	101	0.577143	0.0164549	GO:1901360	GO:BP	organic cyclic compound metabolic process	17916	24819	GO:0071704
query_1	TRUE	4.17056e-07	4373	175	81	0.462857	0.0185228	GO:0009889	GO:BP	regulation of biosynthetic process	17916	4250	c("GO:0009058", "GO:0019222")
query_1	TRUE	5.39902e-07	8402	175	123	0.702857	0.0146394	GO:0044260	GO:BP	cellular macromolecule metabolic process	17916	12827	c("GO:0043170", "GO:0044237")
query_1	TRUE	7.76838e-07	9774	175	135	0.771429	0.0138122	GO:0043170	GO:BP	macromolecule metabolic process	17916	12307	GO:0071704
query_1	TRUE	8.39753e-07	10857	175	144	0.822857	0.0132633	GO:0044237	GO:BP	cellular metabolic process	17916	12812	c("GO:0008152", "GO:0009987")
query_1	TRUE	8.67869e-07	5860	175	97	0.554286	0.0165529	GO:0046483	GO:BP	heterocycle metabolic process	17916	14371	GO:0044237
query_1	TRUE	1.0889e-06	5153	175	89	0.508571	0.0172715	GO:0090304	GO:BP	nucleic acid metabolic process	17916	21663	c("GO:0006139", "GO:0043170")
query_1	TRUE	1.155e-06	11268	175	147	0.84	0.0130458	GO:0071704	GO:BP	organic substance metabolic process	17916	19961	GO:0008152
query_1	TRUE	1.34242e-06	4388	175	80	0.457143	0.0182315	GO:1901362	GO:BP	organic cyclic compound biosynthetic process	17916	24821	c("GO:1901360", "GO:1901576")
query_1	TRUE	1.37815e-06	5905	175	97	0.554286	0.0164268	GO:0006725	GO:BP	cellular aromatic compound metabolic process	17916	2726	GO:0044237
query_1	TRUE	2.01635e-06	6225	175	100	0.571429	0.0160643	GO:1901576	GO:BP	organic substance biosynthetic process	17916	25018	c("GO:0009058", "GO:0071704")
query_1	TRUE	2.21584e-06	10599	175	141	0.805714	0.0133031	GO:0044238	GO:BP	primary metabolic process	17916	12813	GO:0008152
query_1	TRUE	3.59875e-06	4136	175	76	0.434286	0.0183752	GO:0010556	GO:BP	regulation of macromolecule biosynthetic process	17916	4748	c("GO:0009059", "GO:0009889", "GO:0060255")
query_1	TRUE	3.62622e-06	3970	175	74	0.422857	0.0186398	GO:2000112	GO:BP	regulation of cellular macromolecule biosynthetic process	17916	29538	c("GO:0010556", "GO:0031326", "GO:0034645")
query_1	TRUE	4.31639e-06	3258	175	65	0.371429	0.0199509	GO:0051173	GO:BP	positive regulation of nitrogen compound metabolic process	17916	15892	c("GO:0006807", "GO:0009893", "GO:0051171")
query_1	TRUE	4.49766e-06	6307	175	100	0.571429	0.0158554	GO:0009058	GO:BP	biosynthetic process	17916	3696	GO:0008152
query_1	TRUE	4.79273e-06	4161	175	76	0.434286	0.0182648	GO:0034654	GO:BP	nucleobase-containing compound biosynthetic process	17916	10078	c("GO:0006139", "GO:0018130", "GO:0019438", "GO:0044271", "GO:1901362")
query_1	TRUE	7.8183e-06	4289	175	77	0.44	0.0179529	GO:0031326	GO:BP	regulation of cellular biosynthetic process	17916	8323	c("GO:0009889", "GO:0031323", "GO:0044249")
query_1	TRUE	8.24149e-06	6180	175	98	0.56	0.0158576	GO:0080090	GO:BP	regulation of primary metabolic process	17916	21198	c("GO:0019222", "GO:0044238")
query_1	TRUE	9.74636e-06	4653	175	81	0.462857	0.0174081	GO:0016070	GO:BP	RNA metabolic process	17916	5717	GO:0090304
query_1	TRUE	9.95106e-06	4226	175	76	0.434286	0.0179839	GO:0018130	GO:BP	heterocycle biosynthetic process	17916	6066	c("GO:0044249", "GO:0046483")
query_1	TRUE	1.04451e-05	4062	175	74	0.422857	0.0182176	GO:0019219	GO:BP	regulation of nucleobase-containing compound metabolic process	17916	6526	c("GO:0006139", "GO:0031323", "GO:0051171", "GO:0080090")
query_1	TRUE	1.05172e-05	6111	175	97	0.554286	0.015873	GO:0044249	GO:BP	cellular biosynthetic process	17916	12820	c("GO:0009058", "GO:0044237")
query_1	TRUE	1.09926e-05	4235	175	76	0.434286	0.0179457	GO:0019438	GO:BP	aromatic compound biosynthetic process	17916	6729	c("GO:0006725", "GO:0044249")
query_1	TRUE	1.25156e-05	5118	175	86	0.491429	0.0168034	GO:0009059	GO:BP	macromolecule biosynthetic process	17916	3697	c("GO:0043170", "GO:1901576")
query_1	TRUE	1.30308e-05	4944	175	84	0.48	0.0169903	GO:0034645	GO:BP	cellular macromolecule biosynthetic process	17916	10073	c("GO:0009059", "GO:0044249", "GO:0044260")
query_1	TRUE	1.53557e-05	1943	175	46	0.262857	0.0236747	GO:0045595	GO:BP	regulation of cell differentiation	17916	13536	c("GO:0030154", "GO:0050793", "GO:0050794")
query_1	TRUE	1.66981e-05	1546	175	40	0.228571	0.0258732	GO:2000113	GO:BP	negative regulation of cellular macromolecule biosynthetic process	17916	29539	c("GO:0010558", "GO:0031327", "GO:0034645", "GO:2000112")
query_1	TRUE	1.69148e-05	11830	175	149	0.851429	0.0125951	GO:0008152	GO:BP	metabolic process	17916	3566	GO:0008150
query_1	TRUE	1.95555e-05	6463	175	100	0.571429	0.0154727	GO:0034641	GO:BP	cellular nitrogen compound metabolic process	17916	10069	c("GO:0006807", "GO:0044237")
query_1	TRUE	2.12391e-05	5997	175	95	0.542857	0.0158413	GO:0051171	GO:BP	regulation of nitrogen compound metabolic process	17916	15890	c("GO:0006807", "GO:0019222")
query_1	TRUE	2.32666e-05	6386	175	99	0.565714	0.0155027	GO:0031323	GO:BP	regulation of cellular metabolic process	17916	8320	c("GO:0019222", "GO:0044237", "GO:0050794")
query_1	TRUE	2.82724e-05	240	175	15	0.0857143	0.0625	GO:0071453	GO:BP	cellular response to oxygen levels	17916	19753	c("GO:0070482", "GO:0070887")
query_1	TRUE	3.2322e-05	1649	175	41	0.234286	0.0248636	GO:0010558	GO:BP	negative regulation of macromolecule biosynthetic process	17916	4750	c("GO:0009059", "GO:0009890", "GO:0010556", "GO:0010605")
query_1	TRUE	3.47982e-05	3428	175	65	0.371429	0.0189615	GO:0031325	GO:BP	positive regulation of cellular metabolic process	17916	8322	c("GO:0009893", "GO:0031323", "GO:0044237", "GO:0048522")
query_1	TRUE	3.57843e-05	3674	175	68	0.388571	0.0185084	GO:0097659	GO:BP	nucleic acid-templated transcription	17916	22259	GO:0032774
query_1	TRUE	4.19274e-05	3688	175	68	0.388571	0.0184382	GO:0032774	GO:BP	RNA biosynthetic process	17916	9085	c("GO:0009059", "GO:0016070", "GO:0034654")
query_1	TRUE	4.38793e-05	6649	175	101	0.577143	0.0151903	GO:0060255	GO:BP	regulation of macromolecule metabolic process	17916	17293	c("GO:0019222", "GO:0043170")
query_1	TRUE	4.91319e-05	1741	175	42	0.24	0.0241241	GO:0009890	GO:BP	negative regulation of biosynthetic process	17916	4251	c("GO:0009058", "GO:0009889", "GO:0009892")
query_1	TRUE	5.13314e-05	3624	175	67	0.382857	0.0184879	GO:0006351	GO:BP	transcription, DNA-templated	17916	2383	c("GO:0010467", "GO:0034645", "GO:0097659")
query_1	TRUE	5.49679e-05	5088	175	84	0.48	0.0165094	GO:0048523	GO:BP	negative regulation of cellular process	17916	15062	c("GO:0009987", "GO:0048519", "GO:0050794")
query_1	TRUE	5.51401e-05	3795	175	69	0.394286	0.0181818	GO:0051252	GO:BP	regulation of RNA metabolic process	17916	15957	c("GO:0016070", "GO:0019219", "GO:0060255")
query_1	TRUE	6.53645e-05	996	175	30	0.171429	0.0301205	GO:0014070	GO:BP	response to organic cyclic compound	17916	5228	GO:0010033
query_1	TRUE	7.94116e-05	1247	175	34	0.194286	0.0272654	GO:0051276	GO:BP	chromosome organization	17916	15975	GO:0006996
query_1	TRUE	8.26882e-05	223	175	14	0.08	0.0627803	GO:0036294	GO:BP	cellular response to decreased oxygen levels	17916	11076	c("GO:0036293", "GO:0071453")
query_1	TRUE	8.46693e-05	892	175	28	0.16	0.0313901	GO:1903047	GO:BP	mitotic cell cycle process	17916	26332	c("GO:0000278", "GO:0022402")
query_1	TRUE	9.99431e-05	3520	175	65	0.371429	0.0184659	GO:1903506	GO:BP	regulation of nucleic acid-templated transcription	17916	26734	c("GO:0097659", "GO:2001141")
query_1	TRUE	0.00010569	3525	175	65	0.371429	0.0184397	GO:2001141	GO:BP	regulation of RNA biosynthetic process	17916	30528	c("GO:0010556", "GO:0031326", "GO:0032774", "GO:0051252")
query_1	TRUE	0.000106584	5798	175	91	0.52	0.0156951	GO:0048522	GO:BP	positive regulation of cellular process	17916	15061	c("GO:0009987", "GO:0048518", "GO:0050794")
query_1	TRUE	0.000107229	3445	175	64	0.365714	0.0185776	GO:0006355	GO:BP	regulation of transcription, DNA-templated	17916	2387	c("GO:0006351", "GO:0010468", "GO:1903506", "GO:2000112")
query_1	TRUE	0.000108402	1019	175	30	0.171429	0.0294406	GO:0040007	GO:BP	growth	17916	11538	GO:0008150
query_1	TRUE	0.000113337	2740	175	55	0.314286	0.020073	GO:0031324	GO:BP	negative regulation of cellular metabolic process	17916	8321	c("GO:0009892", "GO:0031323", "GO:0044237", "GO:0048523")
query_1	TRUE	0.000118994	1268	175	34	0.194286	0.0268139	GO:0045892	GO:BP	negative regulation of transcription, DNA-templated	17916	13813	c("GO:0006351", "GO:0006355", "GO:0010629", "GO:1903507", "GO:2000113")
query_1	TRUE	0.000138432	7175	175	105	0.6	0.0146341	GO:0019222	GO:BP	regulation of metabolic process	17916	6529	c("GO:0008152", "GO:0050789")
query_1	TRUE	0.000151532	642	175	23	0.131429	0.0358255	GO:0044770	GO:BP	cell cycle phase transition	17916	13110	GO:0022402
query_1	TRUE	0.00017252	2545	175	52	0.297143	0.0204322	GO:0051172	GO:BP	negative regulation of nitrogen compound metabolic process	17916	15891	c("GO:0006807", "GO:0009892", "GO:0051171")
query_1	TRUE	0.000183046	597	175	22	0.125714	0.0368509	GO:0044772	GO:BP	mitotic cell cycle phase transition	17916	13112	c("GO:0044770", "GO:1903047")
query_1	TRUE	0.000205277	2115	175	46	0.262857	0.0217494	GO:0033554	GO:BP	cellular response to stress	17916	9586	c("GO:0006950", "GO:0051716")
query_1	TRUE	0.000230942	878	175	27	0.154286	0.0307517	GO:0000122	GO:BP	negative regulation of transcription by RNA polymerase II	17916	64	c("GO:0006357", "GO:0006366", "GO:0045892")
query_1	TRUE	0.000243765	2802	175	55	0.314286	0.0196288	GO:0050793	GO:BP	regulation of developmental process	17916	15571	c("GO:0032502", "GO:0050789")
query_1	TRUE	0.000246804	768	175	25	0.142857	0.0325521	GO:0045596	GO:BP	negative regulation of cell differentiation	17916	13537	c("GO:0030154", "GO:0045595", "GO:0048523", "GO:0051093")
query_1	TRUE	0.00025593	6370	175	96	0.548571	0.0150706	GO:0048518	GO:BP	positive regulation of biological process	17916	15057	c("GO:0008150", "GO:0050789")
query_1	TRUE	0.00027905	1713	175	40	0.228571	0.0233508	GO:0031327	GO:BP	negative regulation of cellular biosynthetic process	17916	8324	c("GO:0009890", "GO:0031324", "GO:0031326", "GO:0044249")
query_1	TRUE	0.000297606	3620	175	65	0.371429	0.0179558	GO:0010604	GO:BP	positive regulation of macromolecule metabolic process	17916	4791	c("GO:0009893", "GO:0043170", "GO:0060255")
query_1	TRUE	0.000302617	1515	175	37	0.211429	0.0244224	GO:0045934	GO:BP	negative regulation of nucleobase-containing compound metabolic process	17916	13853	c("GO:0006139", "GO:0019219", "GO:0031324", "GO:0051172")
query_1	TRUE	0.000310845	1320	175	34	0.194286	0.0257576	GO:1903507	GO:BP	negative regulation of nucleic acid-templated transcription	17916	26735	c("GO:0097659", "GO:1902679", "GO:1903506")
query_1	TRUE	0.000322176	1322	175	34	0.194286	0.0257186	GO:1902679	GO:BP	negative regulation of RNA biosynthetic process	17916	25995	c("GO:0010558", "GO:0031327", "GO:0032774", "GO:0051253", "GO:2001141")
query_1	TRUE	0.000355681	213	175	13	0.0742857	0.0610329	GO:0071456	GO:BP	cellular response to hypoxia	17916	19756	c("GO:0001666", "GO:0033554", "GO:0036294")
query_1	TRUE	0.000392998	624	175	22	0.125714	0.0352564	GO:0071407	GO:BP	cellular response to organic cyclic compound	17916	19714	c("GO:0014070", "GO:0071310")
query_1	TRUE	0.000408253	1083	175	30	0.171429	0.0277008	GO:0000278	GO:BP	mitotic cell cycle	17916	122	GO:0007049
query_1	TRUE	0.000418366	4945	175	80	0.457143	0.016178	GO:0044271	GO:BP	cellular nitrogen compound biosynthetic process	17916	12834	c("GO:0034641", "GO:0044249")
query_1	TRUE	0.000453801	3911	175	68	0.388571	0.0173869	GO:0009893	GO:BP	positive regulation of metabolic process	17916	4254	c("GO:0008152", "GO:0019222", "GO:0048518")
query_1	TRUE	0.000513617	1414	175	35	0.2	0.0247525	GO:0051253	GO:BP	negative regulation of RNA metabolic process	17916	15958	c("GO:0010605", "GO:0016070", "GO:0045934", "GO:0051252")
query_1	TRUE	0.000553221	301	175	15	0.0857143	0.0498339	GO:0044843	GO:BP	cell cycle G1/S phase transition	17916	13161	GO:0044770
query_1	TRUE	0.000564131	5708	175	88	0.502857	0.015417	GO:0048519	GO:BP	negative regulation of biological process	17916	15058	c("GO:0008150", "GO:0050789")
query_1	TRUE	0.000603482	2048	175	44	0.251429	0.0214844	GO:0008283	GO:BP	cell population proliferation	17916	3602	GO:0009987
query_1	TRUE	0.000605591	5997	175	91	0.52	0.0151743	GO:0010467	GO:BP	gene expression	17916	4689	GO:0043170
query_1	TRUE	0.000607467	1905	175	42	0.24	0.0220472	GO:0045935	GO:BP	positive regulation of nucleobase-containing compound metabolic process	17916	13854	c("GO:0006139", "GO:0019219", "GO:0031325", "GO:0051173")
query_1	TRUE	0.000627025	3200	175	59	0.337143	0.0184375	GO:0010605	GO:BP	negative regulation of macromolecule metabolic process	17916	4792	c("GO:0009892", "GO:0043170", "GO:0060255")
query_1	TRUE	0.000818415	447	175	18	0.102857	0.0402685	GO:0009314	GO:BP	response to radiation	17916	3929	GO:0009628
query_1	TRUE	0.000862915	1718	175	39	0.222857	0.0227008	GO:0009719	GO:BP	response to endogenous stimulus	17916	4102	GO:0050896
query_1	TRUE	0.000889661	2004	175	43	0.245714	0.0214571	GO:0006915	GO:BP	apoptotic process	17916	2889	GO:0012501
query_1	TRUE	0.000916201	1252	175	32	0.182857	0.0255591	GO:0009628	GO:BP	response to abiotic stimulus	17916	4031	GO:0050896
query_1	TRUE	0.00109067	2314	175	47	0.268571	0.0203111	GO:0006366	GO:BP	transcription by RNA polymerase II	17916	2396	GO:0006351
query_1	TRUE	0.00110573	2020	175	43	0.245714	0.0212871	GO:0031328	GO:BP	positive regulation of cellular biosynthetic process	17916	8325	c("GO:0009891", "GO:0031325", "GO:0031326", "GO:0044249")
query_1	TRUE	0.0011848	277	175	14	0.08	0.0505415	GO:0000082	GO:BP	G1/S transition of mitotic cell cycle	17916	41	c("GO:0044772", "GO:0044843")
query_1	TRUE	0.00118943	1601	175	37	0.211429	0.0231106	GO:0042981	GO:BP	regulation of apoptotic process	17916	12183	c("GO:0006915", "GO:0043067")
query_1	TRUE	0.00128622	1403	175	34	0.194286	0.0242338	GO:0022402	GO:BP	cell cycle process	17916	7633	c("GO:0007049", "GO:0009987")
query_1	TRUE	0.00139122	3438	175	61	0.348571	0.0177429	GO:0010033	GO:BP	response to organic substance	17916	4348	GO:0042221
query_1	TRUE	0.00143466	3441	175	61	0.348571	0.0177274	GO:0009892	GO:BP	negative regulation of metabolic process	17916	4253	c("GO:0008152", "GO:0019222", "GO:0048519")
query_1	TRUE	0.0016525	2810	175	53	0.302857	0.0188612	GO:0071310	GO:BP	cellular response to organic substance	17916	19619	c("GO:0010033", "GO:0070887")
query_1	TRUE	0.00173862	2054	175	43	0.245714	0.0209348	GO:0009891	GO:BP	positive regulation of biosynthetic process	17916	4252	c("GO:0009058", "GO:0009889", "GO:0009893")
query_1	TRUE	0.00181187	1629	175	37	0.211429	0.0227133	GO:0043067	GO:BP	regulation of programmed cell death	17916	12247	c("GO:0010941", "GO:0012501")
query_1	TRUE	0.00222429	2448	175	48	0.274286	0.0196078	GO:0007399	GO:BP	nervous system development	17916	3311	GO:0048731
query_1	TRUE	0.00236044	1647	175	37	0.211429	0.0224651	GO:1903508	GO:BP	positive regulation of nucleic acid-templated transcription	17916	26736	c("GO:0097659", "GO:1902680", "GO:1903506")
query_1	TRUE	0.00239505	1648	175	37	0.211429	0.0224515	GO:1902680	GO:BP	positive regulation of RNA biosynthetic process	17916	25996	c("GO:0010557", "GO:0031328", "GO:0032774", "GO:0051254", "GO:2001141")
query_1	TRUE	0.00248047	2230	175	45	0.257143	0.0201794	GO:2000026	GO:BP	regulation of multicellular organismal development	17916	29452	c("GO:0007275", "GO:0050793", "GO:0051239")
query_1	TRUE	0.00248608	991	175	27	0.154286	0.0272452	GO:0060284	GO:BP	regulation of cell development	17916	17322	c("GO:0045595", "GO:0048468")
query_1	TRUE	0.00269903	3421	175	60	0.342857	0.0175387	GO:0070887	GO:BP	cellular response to chemical stimulus	17916	19385	c("GO:0042221", "GO:0051716")
query_1	TRUE	0.00277711	701	175	22	0.125714	0.0313837	GO:0048589	GO:BP	developmental growth	17916	15118	c("GO:0032502", "GO:0040007")
query_1	TRUE	0.00282842	389	175	16	0.0914286	0.0411311	GO:0048545	GO:BP	response to steroid hormone	17916	15082	c("GO:0009725", "GO:0014070", "GO:0033993")
query_1	TRUE	0.00312269	1459	175	34	0.194286	0.0233036	GO:0071495	GO:BP	cellular response to endogenous stimulus	17916	19794	GO:0009719
query_1	TRUE	0.00326164	5363	175	82	0.468571	0.0152899	GO:0044267	GO:BP	cellular protein metabolic process	17916	12831	c("GO:0019538", "GO:0044260")
query_1	TRUE	0.00344492	146	175	10	0.0571429	0.0684932	GO:0010212	GO:BP	response to ionizing radiation	17916	4509	GO:0009314
query_1	TRUE	0.00367606	4216	175	69	0.394286	0.0163662	GO:0036211	GO:BP	protein modification process	17916	11015	c("GO:0019538", "GO:0043412")
query_1	TRUE	0.00367606	4216	175	69	0.394286	0.0163662	GO:0006464	GO:BP	cellular protein modification process	17916	2477	c("GO:0036211", "GO:0044267")
query_1	TRUE	0.00369311	950	175	26	0.148571	0.0273684	GO:0006259	GO:BP	DNA metabolic process	17916	2307	c("GO:0044260", "GO:0090304")
query_1	TRUE	0.00390157	1753	175	38	0.217143	0.0216771	GO:0010941	GO:BP	regulation of cell death	17916	5104	c("GO:0008219", "GO:0050794")
query_1	TRUE	0.00405462	1545	175	35	0.2	0.0226537	GO:0045893	GO:BP	positive regulation of transcription, DNA-templated	17916	13814	c("GO:0006351", "GO:0006355", "GO:0010628", "GO:1903508")
query_1	TRUE	0.00407993	3380	175	59	0.337143	0.0174556	GO:0006796	GO:BP	phosphate-containing compound metabolic process	17916	2786	GO:0006793
query_1	TRUE	0.00429046	1083	175	28	0.16	0.0258541	GO:0051093	GO:BP	negative regulation of developmental process	17916	15820	c("GO:0032502", "GO:0048519", "GO:0050793")
query_1	TRUE	0.0044105	5035	175	78	0.445714	0.0154916	GO:0010468	GO:BP	regulation of gene expression	17916	4690	c("GO:0010467", "GO:0060255")
query_1	TRUE	0.00498284	2212	175	44	0.251429	0.0198915	GO:0048468	GO:BP	cell development	17916	15022	c("GO:0030154", "GO:0048856", "GO:0048869")
query_1	TRUE	0.0052207	616	175	20	0.114286	0.0324675	GO:0097190	GO:BP	apoptotic signaling pathway	17916	22046	c("GO:0006915", "GO:0007165")
query_1	TRUE	0.00526396	3406	175	59	0.337143	0.0173224	GO:0006793	GO:BP	phosphorus metabolic process	17916	2783	GO:0044237
query_1	TRUE	0.00535274	1921	175	40	0.228571	0.0208225	GO:0010557	GO:BP	positive regulation of macromolecule biosynthetic process	17916	4749	c("GO:0009059", "GO:0009891", "GO:0010556", "GO:0010604")
query_1	TRUE	0.00540919	190	175	11	0.0628571	0.0578947	GO:0071478	GO:BP	cellular response to radiation	17916	19777	c("GO:0009314", "GO:0071214")
query_1	TRUE	0.00572856	6374	175	92	0.525714	0.0144336	GO:0016043	GO:BP	cellular component organization	17916	5695	GO:0071840
query_1	TRUE	0.00584089	2150	175	43	0.245714	0.02	GO:0012501	GO:BP	programmed cell death	17916	5159	GO:0008219
query_1	TRUE	0.00651232	2159	175	43	0.245714	0.0199166	GO:0006357	GO:BP	regulation of transcription by RNA polymerase II	17916	2389	c("GO:0006355", "GO:0006366")
query_1	TRUE	0.0077651	689	175	21	0.12	0.030479	GO:0043065	GO:BP	positive regulation of apoptotic process	17916	12245	c("GO:0006915", "GO:0042981", "GO:0043068")
query_1	TRUE	0.00779986	2326	175	45	0.257143	0.0193465	GO:0010628	GO:BP	positive regulation of gene expression	17916	4814	c("GO:0010467", "GO:0010468", "GO:0010604")
query_1	TRUE	0.00812004	808	175	23	0.131429	0.0284653	GO:0060322	GO:BP	head development	17916	17358	GO:0048856
query_1	TRUE	0.00850234	1739	175	37	0.211429	0.0212766	GO:0051254	GO:BP	positive regulation of RNA metabolic process	17916	15959	c("GO:0010604", "GO:0016070", "GO:0045935", "GO:0051252")
query_1	TRUE	0.00949148	698	175	21	0.12	0.030086	GO:0043068	GO:BP	positive regulation of programmed cell death	17916	12248	c("GO:0010942", "GO:0012501", "GO:0043067")
query_1	TRUE	0.0105386	130	175	9	0.0514286	0.0692308	GO:1902807	GO:BP	negative regulation of cell cycle G1/S phase transition	17916	26110	c("GO:0044843", "GO:1901988", "GO:1902806")
query_1	TRUE	0.0106843	1902	175	39	0.222857	0.0205047	GO:0007049	GO:BP	cell cycle	17916	2997	GO:0009987
query_1	TRUE	0.0107301	204	175	11	0.0628571	0.0539216	GO:0051168	GO:BP	nuclear export	17916	15887	GO:0006913
query_1	TRUE	0.0107444	70	175	7	0.04	0.1	GO:0071479	GO:BP	cellular response to ionizing radiation	17916	19778	c("GO:0010212", "GO:0071478")
query_1	TRUE	0.0109216	4429	175	70	0.4	0.0158049	GO:0043412	GO:BP	macromolecule modification	17916	12424	GO:0043170
query_1	TRUE	0.0110331	6559	175	93	0.531429	0.014179	GO:0071840	GO:BP	cellular component organization or biogenesis	17916	20037	GO:0009987
query_1	TRUE	0.0112142	1760	175	37	0.211429	0.0210227	GO:0042127	GO:BP	regulation of cell population proliferation	17916	11645	c("GO:0008283", "GO:0050794")
query_1	TRUE	0.0113499	485	175	17	0.0971429	0.0350515	GO:1901987	GO:BP	regulation of cell cycle phase transition	17916	25399	c("GO:0010564", "GO:0044770")
query_1	TRUE	0.0114477	2283	175	44	0.251429	0.0192729	GO:0008219	GO:BP	cell death	17916	3595	GO:0009987
query_1	TRUE	0.0129948	955	175	25	0.142857	0.026178	GO:0009725	GO:BP	response to hormone	17916	4108	c("GO:0009719", "GO:0010033")
query_1	TRUE	0.013161	250	175	12	0.0685714	0.048	GO:0071383	GO:BP	cellular response to steroid hormone stimulus	17916	19690	c("GO:0032870", "GO:0048545", "GO:0071396", "GO:0071407")
query_1	TRUE	0.0132324	956	175	25	0.142857	0.0261506	GO:0033993	GO:BP	response to lipid	17916	9700	GO:0010033
query_1	TRUE	0.0144786	4112	175	66	0.377143	0.0160506	GO:0006950	GO:BP	response to stress	17916	2918	GO:0050896
query_1	TRUE	0.0157371	49	175	6	0.0342857	0.122449	GO:0002067	GO:BP	glandular epithelial cell differentiation	17916	791	GO:0002065
query_1	TRUE	0.0162201	446	175	16	0.0914286	0.0358744	GO:1901990	GO:BP	regulation of mitotic cell cycle phase transition	17916	25402	c("GO:0007346", "GO:0044772", "GO:1901987")
query_1	TRUE	0.0162711	723	175	21	0.12	0.0290456	GO:0071363	GO:BP	cellular response to growth factor stimulus	17916	19670	c("GO:0070848", "GO:0071310")
query_1	TRUE	0.0168776	6911	175	96	0.548571	0.0138909	GO:1901564	GO:BP	organonitrogen compound metabolic process	17916	25007	c("GO:0006807", "GO:0071704")
query_1	TRUE	0.0173068	971	175	25	0.142857	0.0257467	GO:0051960	GO:BP	regulation of nervous system development	17916	16471	c("GO:0007399", "GO:2000026")
query_1	TRUE	0.0182991	503	175	17	0.0971429	0.0337972	GO:0009991	GO:BP	response to extracellular stimulus	17916	4318	GO:0009605
query_1	TRUE	0.0186446	400	175	15	0.0857143	0.0375	GO:0070482	GO:BP	response to oxygen levels	17916	19154	GO:0009628
query_1	TRUE	0.018982	3209	175	55	0.314286	0.0171393	GO:0007166	GO:BP	cell surface receptor signaling pathway	17916	3101	GO:0007165
query_1	TRUE	0.0208246	856	175	23	0.131429	0.0268692	GO:0050767	GO:BP	regulation of neurogenesis	17916	15551	c("GO:0022008", "GO:0048699", "GO:0051960", "GO:0060284")
query_1	TRUE	0.0231243	681	175	20	0.114286	0.0293686	GO:0032870	GO:BP	cellular response to hormone stimulus	17916	9140	c("GO:0009725", "GO:0071310", "GO:0071495")
query_1	TRUE	0.0246011	182	175	10	0.0571429	0.0549451	GO:2001235	GO:BP	positive regulation of apoptotic signaling pathway	17916	30620	c("GO:0009967", "GO:0043065", "GO:0097190", "GO:2001233")
query_1	TRUE	0.0246011	182	175	10	0.0571429	0.0549451	GO:0090316	GO:BP	positive regulation of intracellular protein transport	17916	21675	c("GO:0006886", "GO:0032388", "GO:0033157", "GO:0051222", "GO:1903829")
query_1	TRUE	0.0257136	313	175	13	0.0742857	0.0415335	GO:0009416	GO:BP	response to light stimulus	17916	3956	GO:0009314
query_1	TRUE	0.0264523	412	175	15	0.0857143	0.0364078	GO:2001233	GO:BP	regulation of apoptotic signaling pathway	17916	30618	c("GO:0009966", "GO:0042981", "GO:0097190")
query_1	TRUE	0.0270619	184	175	10	0.0571429	0.0543478	GO:0006611	GO:BP	protein export from nucleus	17916	2617	c("GO:0006886", "GO:0051168")
query_1	TRUE	0.0273465	363	175	14	0.08	0.0385675	GO:0001666	GO:BP	response to hypoxia	17916	502	c("GO:0006950", "GO:0036293")
query_1	TRUE	0.0282871	750	175	21	0.12	0.028	GO:0010942	GO:BP	positive regulation of cell death	17916	5105	c("GO:0008219", "GO:0010941", "GO:0048522")
query_1	TRUE	0.0288565	751	175	21	0.12	0.0279627	GO:0070848	GO:BP	response to growth factor	17916	19366	GO:0010033
query_1	TRUE	0.0290923	1132	175	27	0.154286	0.0238516	GO:0070647	GO:BP	protein modification by small protein conjugation or removal	17916	19251	GO:0006464
query_1	TRUE	0.0351824	5955	175	85	0.485714	0.0142737	GO:0019538	GO:BP	protein metabolic process	17916	6824	c("GO:0043170", "GO:0044238", "GO:1901564")
query_1	TRUE	0.0389264	1860	175	37	0.211429	0.0198925	GO:1902531	GO:BP	regulation of intracellular signal transduction	17916	25877	c("GO:0009966", "GO:0035556")
query_1	TRUE	0.040083	1086	175	26	0.148571	0.0239411	GO:0007167	GO:BP	enzyme linked receptor protein signaling pathway	17916	3102	GO:0007166
query_1	TRUE	0.0402593	768	175	21	0.12	0.0273438	GO:0080135	GO:BP	regulation of cellular response to stress	17916	21218	c("GO:0033554", "GO:0050794", "GO:0080134")
query_1	TRUE	0.0404584	376	175	14	0.08	0.037234	GO:0036293	GO:BP	response to decreased oxygen levels	17916	11075	GO:0070482
query_1	TRUE	0.0406685	235	175	11	0.0628571	0.0468085	GO:0032388	GO:BP	positive regulation of intracellular transport	17916	8801	c("GO:0032386", "GO:0046907", "GO:0048522", "GO:0051050")
query_1	TRUE	0.0447078	1027	175	25	0.142857	0.0243427	GO:0060341	GO:BP	regulation of cellular localization	17916	17377	c("GO:0032879", "GO:0050794", "GO:0051641")
query_1	TRUE	3.75005e-09	4773	184	89	0.483696	0.0186466	GO:0031981	GO:CC	nuclear lumen	18856	1472	c("GO:0005634", "GO:0070013")
query_1	TRUE	5.68463e-09	7494	184	118	0.641304	0.0157459	GO:0005634	GO:CC	nucleus	18856	310	GO:0043231
query_1	TRUE	7.67942e-09	3999	184	79	0.429348	0.0197549	GO:0005654	GO:CC	nucleoplasm	18856	327	c("GO:0031981", "GO:0110165")
query_1	TRUE	3.29259e-08	11085	184	149	0.809783	0.0134416	GO:0043231	GO:CC	intracellular membrane-bounded organelle	18856	2153	c("GO:0043227", "GO:0043229")
query_1	TRUE	2.06221e-07	12688	184	160	0.869565	0.0126103	GO:0043227	GO:CC	membrane-bounded organelle	18856	2149	GO:0043226
query_1	TRUE	5.18415e-07	1391	184	39	0.211957	0.0280374	GO:1902494	GO:CC	catalytic complex	18856	3994	GO:0032991
query_1	TRUE	2.05859e-06	5890	184	95	0.516304	0.016129	GO:0043233	GO:CC	organelle lumen	18856	2155	c("GO:0031974", "GO:0043226")
query_1	TRUE	2.05859e-06	5890	184	95	0.516304	0.016129	GO:0070013	GO:CC	intracellular organelle lumen	18856	2747	c("GO:0043229", "GO:0043233")
query_1	TRUE	2.05859e-06	5890	184	95	0.516304	0.016129	GO:0031974	GO:CC	membrane-enclosed lumen	18856	1466	GO:0110165
query_1	TRUE	4.7058e-06	14605	184	171	0.929348	0.0117083	GO:0005622	GO:CC	intracellular	18856	299	GO:0005575
query_1	TRUE	9.11603e-06	12870	184	158	0.858696	0.0122766	GO:0043229	GO:CC	intracellular organelle	18856	2151	c("GO:0005622", "GO:0043226")
query_1	TRUE	1.03704e-05	1750	184	42	0.228261	0.024	GO:0005694	GO:CC	chromosome	18856	363	GO:0043232
query_1	TRUE	0.00026423	13825	184	162	0.880435	0.0117179	GO:0043226	GO:CC	organelle	18856	2148	GO:0110165
query_1	TRUE	0.000460164	5494	184	84	0.456522	0.0152894	GO:0032991	GO:CC	protein-containing complex	18856	1590	GO:0005575
query_1	TRUE	0.000588638	5161	184	80	0.434783	0.0155009	GO:0005829	GO:CC	cytosol	18856	487	c("GO:0005737", "GO:0110165")
query_1	TRUE	0.00182474	432	184	16	0.0869565	0.037037	GO:0005667	GO:CC	transcription regulator complex	18856	338	GO:0032991
query_1	TRUE	0.00220501	4965	184	76	0.413043	0.0153072	GO:0043232	GO:CC	intracellular non-membrane-bounded organelle	18856	2154	c("GO:0043228", "GO:0043229")
query_1	TRUE	0.00234809	4973	184	76	0.413043	0.0152825	GO:0043228	GO:CC	non-membrane-bounded organelle	18856	2150	GO:0043226
query_1	TRUE	0.00264881	1292	184	30	0.163043	0.0232198	GO:0000228	GO:CC	nuclear chromosome	18856	42	c("GO:0005694", "GO:0031981")
query_1	TRUE	0.00361208	1245	184	29	0.157609	0.0232932	GO:0000785	GO:CC	chromatin	18856	111	c("GO:0005694", "GO:0110165")
query_1	TRUE	0.00367935	797	184	22	0.119565	0.0276035	GO:1990234	GO:CC	transferase complex	18856	4201	GO:1902494
query_1	TRUE	0.0354279	1061	184	24	0.130435	0.0226202	GO:0000790	GO:CC	nuclear chromatin	18856	116	c("GO:0000228", "GO:0000785")
query_1	TRUE	3.02796e-07	2242	179	53	0.296089	0.0236396	GO:0019899	GO:MF	enzyme binding	18134	4655	GO:0005515
query_1	TRUE	8.70539e-06	685	179	25	0.139665	0.0364964	GO:0008134	GO:MF	transcription factor binding	18134	2010	GO:0005515
query_1	TRUE	3.72351e-05	633	179	23	0.128492	0.0363349	GO:0000987	GO:MF	cis-regulatory region sequence-specific DNA binding	18134	136	GO:0000976
query_1	TRUE	5.47139e-05	1221	179	33	0.184358	0.027027	GO:0043565	GO:MF	sequence-specific DNA binding	18134	6900	GO:0003677
query_1	TRUE	9.42916e-05	888	179	27	0.150838	0.0304054	GO:0000976	GO:MF	transcription regulatory region sequence-specific DNA binding	18134	128	c("GO:0001067", "GO:1990837")
query_1	TRUE	9.64305e-05	889	179	27	0.150838	0.0303712	GO:0001067	GO:MF	regulatory region nucleic acid binding	18134	182	GO:0003676
query_1	TRUE	0.000140044	66	179	8	0.0446927	0.121212	GO:0002039	GO:MF	p53 binding	18134	373	GO:0005515
query_1	TRUE	0.000234818	930	179	27	0.150838	0.0290323	GO:1990837	GO:MF	sequence-specific double-stranded DNA binding	18134	12154	c("GO:0003690", "GO:0043565")
query_1	TRUE	0.000321331	607	179	21	0.117318	0.0345964	GO:0000978	GO:MF	RNA polymerase II cis-regulatory region sequence-specific DNA binding	18134	130	c("GO:0000977", "GO:0000987")
query_1	TRUE	0.000351673	832	179	25	0.139665	0.0300481	GO:0000977	GO:MF	RNA polymerase II transcription regulatory region sequence-specific DNA binding	18134	129	GO:0000976
query_1	TRUE	0.000446618	1022	179	28	0.156425	0.0273973	GO:0003690	GO:MF	double-stranded DNA binding	18134	420	GO:0003677
query_1	TRUE	0.000629462	6270	179	93	0.519553	0.0148325	GO:1901363	GO:MF	heterocyclic compound binding	18134	11870	GO:0005488
query_1	TRUE	0.00082496	1718	179	38	0.212291	0.0221187	GO:0140110	GO:MF	transcription regulator activity	18134	11766	GO:0003674
query_1	TRUE	0.00103001	12784	179	153	0.854749	0.0119681	GO:0005515	GO:MF	protein binding	18134	1897	GO:0005488
query_1	TRUE	0.00110963	656	179	21	0.117318	0.0320122	GO:0019901	GO:MF	protein kinase binding	18134	4657	GO:0019900
query_1	TRUE	0.00121694	6355	179	93	0.519553	0.0146341	GO:0097159	GO:MF	organic cyclic compound binding	18134	10379	GO:0005488
query_1	TRUE	0.00151669	560	179	19	0.106145	0.0339286	GO:0003682	GO:MF	chromatin binding	18134	412	GO:0005488
query_1	TRUE	0.00176392	364	179	15	0.0837989	0.0412088	GO:0140297	GO:MF	DNA-binding transcription factor binding	18134	11788	GO:0008134
query_1	TRUE	0.00252542	283	179	13	0.0726257	0.0459364	GO:0061629	GO:MF	RNA polymerase II-specific DNA-binding transcription factor binding	18134	9712	GO:0140297
query_1	TRUE	0.00357027	6310	179	91	0.50838	0.0144216	GO:0043167	GO:MF	ion binding	18134	6831	GO:0005488
query_1	TRUE	0.00384202	829	179	23	0.128492	0.0277443	GO:0008270	GO:MF	zinc ion binding	18134	2092	GO:0046914
query_1	TRUE	0.00681054	2485	179	46	0.256983	0.0185111	GO:0003677	GO:MF	DNA binding	18134	408	GO:0003676
query_1	TRUE	0.00738411	111	179	8	0.0446927	0.0720721	GO:0016922	GO:MF	nuclear receptor binding	18134	3911	GO:0035257
query_1	TRUE	0.00750301	743	179	21	0.117318	0.0282638	GO:0019900	GO:MF	kinase binding	18134	4656	GO:0019899
query_1	TRUE	0.00881434	187	179	10	0.0558659	0.0534759	GO:0051427	GO:MF	hormone receptor binding	18134	9226	GO:0005102
query_1	TRUE	0.0108906	1845	179	37	0.206704	0.0200542	GO:0035639	GO:MF	purine ribonucleoside triphosphate binding	18134	6392	c("GO:0043168", "GO:1901265")
query_1	TRUE	0.0116363	154	179	9	0.0502793	0.0584416	GO:0035257	GO:MF	nuclear hormone receptor binding	18134	6329	c("GO:0051427", "GO:0061629")
query_1	TRUE	0.0135446	713	179	20	0.111732	0.0280505	GO:0019904	GO:MF	protein domain specific binding	18134	4660	GO:0005515
query_1	TRUE	0.0146843	600	179	18	0.100559	0.03	GO:0003712	GO:MF	transcription coregulator activity	18134	436	GO:0140110
query_1	TRUE	0.0171703	291	179	12	0.0670391	0.0412371	GO:0031625	GO:MF	ubiquitin protein ligase binding	18134	5140	GO:0044389
query_1	TRUE	0.0177932	4338	179	67	0.374302	0.0154449	GO:0003676	GO:MF	nucleic acid binding	18134	407	c("GO:0097159", "GO:1901363")
query_1	TRUE	0.0182287	341	179	13	0.0726257	0.0381232	GO:0003713	GO:MF	transcription coactivator activity	18134	437	GO:0003712
query_1	TRUE	0.0201751	15960	179	173	0.96648	0.0108396	GO:0005488	GO:MF	binding	18134	1880	GO:0003674
query_1	TRUE	0.0230668	1910	179	37	0.206704	0.0193717	GO:0032555	GO:MF	purine ribonucleotide binding	18134	5450	c("GO:0017076", "GO:0032553")
query_1	TRUE	0.026655	1923	179	37	0.206704	0.0192408	GO:0017076	GO:MF	purine nucleotide binding	18134	3991	GO:0000166
query_1	TRUE	0.0275524	1926	179	37	0.206704	0.0192108	GO:0032553	GO:MF	ribonucleotide binding	18134	5448	c("GO:0000166", "GO:0097367")
query_1	TRUE	0.0288275	307	179	12	0.0670391	0.0390879	GO:0044389	GO:MF	ubiquitin-like protein ligase binding	18134	7132	GO:0019899
query_1	TRUE	0.0405289	45	179	5	0.027933	0.111111	GO:0048156	GO:MF	tau protein binding	18134	8449	GO:0008092
query_1	TRUE	0.0437167	1102	179	25	0.139665	0.022686	GO:0046914	GO:MF	transition metal ion binding	18134	7403	GO:0046872
