# Supplementary material for: A pan-CRISPR analysis of mammalian cell specificity identifies ultra-compact sgRNA subsets for genome-scale experiments
Source: Nat Commun. 2022 Feb 2;13:625. doi: 10.1038/s41467-022-28045-w (PMC8810922; doi:10.1038/s41467-022-28045-w)
Supplement: Supplementary file 7 — Source Data [file 41467_2022_28045_MOESM7_ESM.xlsx]

## Sheet: fig_1a
TAOK1	MAP4K4	MED23	MED24	RAB6A	RIC1
-0.0122177	-0.132034	-0.922283	-0.93976	-0.628666	-1.73377
0.495265	0.256203	-0.502034	-0.699608	-1.13774	-0.928115
0.0101243	-0.036575	-0.424754	-0.458467	-0.84828	-0.817082
0.550195	0.18693	-0.573809	-0.694558	-0.95112	-1.06359
-0.157334	-0.351413	-0.105609	-0.309737	-1.35805	-1.31369
-0.0165559	-0.0153434	-0.248511	-0.574634	-0.349433	-0.510297
0.306478	0.279309	-0.362722	-0.398308	-0.223562	-0.964737
-0.227351	-0.0989464	0.300435	-0.110836	-0.34739	-0.150294
0.77967	0.782114	-0.634893	-0.846769	-1.01114	-0.357026
-0.104639	0.0656052	-0.263252	-0.110664	-0.718702	-0.311078
-0.187129	0.269974	-0.031696	-0.0838673	-1.26338	-0.345654
-0.00670602	-0.100383	-0.0230817	-0.421098	-1.25107	-0.533814
0.305381	0.0828149	-0.0622767	-0.161325	-1.23016	-1.06775
0.195928	0.425392	-0.102499	-0.253084	-1.26642	-1.34206
0.0258968	0.0835418	0.106426	-0.30171	-0.442372	-0.447766
0.900156	0.901656	-0.266158	0.528406	-0.822552	-0.932647
0.0490677	-0.00195601	-0.209054	-0.0600213	-0.696535	-0.389925
0.128865	-0.108114	-0.102032	-0.28681	-0.940708	-0.340157
0.560699	0.665257	-0.582789	-0.815384	-1.3212	-0.993984
-0.0810647	-0.0376375	-0.104756	-0.357956	-0.410727	-0.197741
0.34279	0.629183	-0.902806	-0.825643	-1.06473	-1.19465
0.464522	0.218709	-0.54396	-0.727894	-0.959036	-0.685218
0.406429	0.247431	-0.0532729	-0.476571	-0.448865	-1.00028
-0.075175	0.0548355	-0.197789	0.0931327	-0.751168	-0.360716
-0.0586236	-0.000228816	-0.232336	-0.716927	-0.739565	-1.14789
0.498146	0.52806	0.0316554	-0.075222	-0.513002	-0.566863
-0.245739	-0.356418	-0.123361	-0.490859	-0.342367	-1.25236
0.726868	0.522799	-0.276179	-0.551566	-1.25501	-1.13068
0.180883	-0.0522897	-0.0590217	-0.135365	-0.748915	-0.598149
0.290825	-0.241887	-0.378291	-0.811712	-0.81328	-1.18278
-0.137711	-0.327215	-0.181439	-0.340202	-0.824601	-0.740922
0.308967	0.283724	-0.315625	-0.9556	-0.455118	-0.533634
0.202562	0.243645	-0.518218	-0.996946	-1.23323	-1.2871
0.255107	0.213539	0.129512	0.227692	-0.754997	-0.902192
0.421474	0.274652	-0.07162	-0.172514	-0.561667	-0.510516
0.450862	0.282459	-0.72663	-0.710808	-0.860778	-0.984046
0.22198	0.127834	0.0117043	-0.088976	-0.561843	-1.0761
0.229844	0.0612523	0.184575	0.157208	-0.382046	-0.347675
0.112757	0.0335604	0.363188	0.378064	-0.554518	-0.467006
1.04737	0.698459	-0.337475	-0.893453	-0.443698	-0.969004
0.220736	0.294898	0.162544	-0.194294	-0.462503	-0.452743
0.142317	0.35654	-0.284754	-0.368764	-1.14966	-0.936871
0.243271	0.13167	-0.434617	-0.875899	-1.02216	-0.457784
-0.211275	0.260654	-1.05066	-0.973683	-0.670166	-0.85929
0.0430159	0.0430427	-0.282696	-0.58437	-0.591515	-0.51512
0.142747	-0.119934	-0.27796	-0.172643	-0.780776	-0.580506
0.0598648	-0.0459962	0.0694902	-0.17883	-0.276022	-0.44636
0.436649	0.449644	-0.211634	-0.502687	-0.900757	-0.675457
0.453002	0.22841	-0.494163	-0.628882	-0.362225	-0.261384
0.327355	0.244357	-0.0557067	0.133624	-0.848803	-0.829601
0.413945	0.254228	0.038837	0.118989	-0.485065	-0.37078
0.364863	1.01934	0.355851	-0.00682549	-1.33627	-1.41388
0.30611	-0.0196319	-0.345259	-0.852005	-1.23254	-1.66375
0.136697	0.0644594	-0.367835	-0.7121	-1.31332	-1.28695
0.182136	-0.106117	-0.146951	-0.628781	-0.982906	-1.00074
-0.075044	-0.0875427	-0.464823	-1.13089	-0.45946	-0.428683
0.360063	0.122397	0.00377769	-0.302838	-0.217763	-0.0281459
0.0546718	0.27371	0.515348	0.126505	-0.413159	-0.430911
-0.0393204	-0.0050923	-0.657629	-1.01644	-0.960736	-0.359665
0.152513	0.232016	-0.028108	-0.0615055	-0.26489	-0.285901
0.504778	-0.0217762	-0.177458	-0.613395	-0.806228	-1.29474
0.205101	-0.168407	-0.260992	-0.405333	-0.508137	-0.292
0.242074	0.240887	-1.07756	-0.866176	-0.477379	-0.643985
0.0928962	0.224916	-0.2433	-0.62413	-1.45747	-0.944449
0.170728	0.143641	0.500423	-0.166721	-0.800081	-1.17112
0.554441	0.446853	-0.710594	-0.989046	-0.957388	-0.932949
0.121936	-0.0980196	-0.419775	-0.489663	-0.975783	-1.02483
0.0680511	0.159842	-0.529367	-1.01671	-1.29287	-1.06329
0.33637	0.0470598	-0.796085	-0.853253	-0.581809	-0.569114
0.124046	0.133033	-0.291496	-1.05465	-1.13195	-0.276301
0.203051	-0.00550889	-0.458396	-0.600932	-0.865	-1.07441
0.329043	0.0518383	0.375361	0.417314	-1.03342	-1.35214
0.265772	0.715805	-0.462362	-0.798081	-0.646031	-0.244345
1.45291	1.43791	0.538858	0.763812	-0.82287	-0.989568
-0.163541	-0.00293736	-0.0374634	-0.101418	-0.43133	-0.351134
0.314883	-0.154628	-0.877976	-0.694044	-1.27265	-1.18558
0.309464	0.295863	-0.357048	-0.649927	-1.00166	-1.25547
-0.0251332	0.127928	-0.255079	-0.396592	-1.67615	-0.665608
0.614916	0.07968	-0.395701	-0.382408	-0.564871	-0.974601
0.458288	0.415522	-0.218445	-0.545712	-0.600581	-1.17945
-0.049567	-0.142475	-0.109441	-0.488111	-0.340353	-0.215263
0.0284737	-0.1615	0.0999062	-0.286507	-0.298888	-0.202606
0.0871248	0.404674	-0.766601	-1.02218	-1.03299	-1.17639
-0.0133059	-0.0673033	-0.223597	-0.558907	-0.984444	-0.61148
-0.0293122	0.128268	-0.0716999	-0.381292	-1.14241	-1.24817
-0.126387	-0.307001	-0.225381	-0.652984	-0.416641	-0.512135
-0.0351593	-0.0587688	0.0329692	-0.486898	-0.778702	-0.171938
0.0870241	0.174412	0.067735	-0.0781481	-0.444873	-0.928419
0.656934	0.611803	-0.421785	-0.790257	-0.460898	-0.6357
0.1401	-0.129726	0.31799	0.199639	-0.553787	-1.32208
0.412573	-0.0446189	-0.0755345	-0.453576	-1.01143	-0.61406
0.289145	0.305418	-0.973517	-1.02747	-1.38384	-1.36047
-0.178102	-0.143267	-0.345119	-0.540488	-0.998357	-0.450457
-0.0709508	0.0162429	-0.583013	-0.917766	-1.06016	-0.92145
0.863736	1.19095	0.187416	0.223029	-0.594167	-0.687705
-0.507076	-0.0795259	0.19935	-0.440982	-0.514863	-0.821017
0.378909	0.0662632	-0.107913	-0.389847	-1.29321	-1.03404
0.499932	0.3647	-0.496577	-0.35279	-1.29054	-1.15591
0.211837	0.0894922	-0.526967	-0.745557	-1.52454	-1.28159
0.206566	0.00399205	-0.355755	-0.905091	-1.04975	-0.749548
0.0946214	-0.00787604	0.205987	-0.140181	-0.458456	-0.136323
0.282337	-0.0806163	0.25278	-0.175554	-0.381328	-0.652099
0.196034	0.272244	-0.0791067	-0.529742	-0.473242	-1.30854
0.251235	-0.0172379	-0.226489	-0.574714	-0.692487	-0.860249
0.0642954	0.0357147	-0.187077	-0.504331	-0.628059	-1.1932
0.764579	0.327897	-0.0730496	-0.339281	-0.905448	-0.91402
0.239394	0.0862709	-0.397682	-0.720838	-0.422698	-0.956516
-0.0708753	0.118495	-0.298884	-0.765576	-0.943843	-0.842464
-0.0907187	-0.0374283	0.0218309	-0.0524034	-0.411949	-0.616612
0.753694	0.273404	-0.483325	-0.573774	-1.54494	-1.40578
0.369463	0.40996	-0.121341	-0.226881	-0.718724	-0.678072
0.334164	0.634384	0.25823	0.197955	-0.20602	-0.314946
-0.233038	0.0702151	0.246581	-0.0922447	-1.05209	-0.464748
0.139993	0.31677	0.0635536	-0.189501	-0.734598	-0.628066
0.151839	0.0764305	0.10511	-0.132467	-0.472468	-0.211666
0.273481	0.347098	0.202453	-0.235404	-0.729269	-0.503835
0.227187	0.253676	-0.688339	-0.434443	-1.2751	-1.01261
0.396387	0.448254	0.221966	0.290438	-0.309569	-0.122312
-0.0378801	-0.0519847	-0.166636	-0.601231	-0.38175	-0.33973
0.283655	0.111355	-0.324858	-0.411865	-0.815714	-0.809723
0.261271	-0.285021	-0.0863215	-0.238609	-0.249065	-0.0324199
-0.0480766	-0.0604433	-0.183694	-0.328247	-0.68579	-0.507977
0.112966	0.149695	-1.06476	-0.949617	-0.634317	-0.567432
-0.0563702	0.165672	-0.511613	-0.567614	-0.485411	-1.4252
-0.176595	0.202213	-0.44973	-0.442071	-1.01554	-1.204
0.288094	0.241585	-0.0218484	-0.297765	-0.431239	-0.459953
0.237723	0.0781782	-0.595284	-0.691171	-1.19354	-1.2812
0.153724	0.0258741	-0.036675	-0.171492	-0.724304	-0.861012
0.0726045	0.0364014	0.0975617	-0.187166	-1.03732	-0.937963
-0.189693	-0.099628	-0.060831	-0.4649	-0.809008	-0.485709
0.110596	0.121662	-0.351592	-0.811554	-1.10974	-1.33067
0.157717	-0.0404824	-0.308849	-0.478843	-0.927615	-0.933225
-0.033355	-0.0406725	-0.734085	-0.735215	-0.656309	-1.5078
0.0541956	-0.050165	0.0152569	-0.0888508	-1.2213	-1.36352
0.206727	0.250665	-0.145536	-0.0651284	-0.5651	-0.723674
-0.0921772	0.106182	-0.474607	-0.279135	-1.10353	-0.945371
0.401125	0.349636	-0.495353	-0.599494	-0.426028	-1.11242
-0.0484635	-0.56364	0.134531	-0.231103	-0.661695	-0.372743
0.290102	-0.0148821	0.00848989	-0.60973	-0.236808	-0.6073
0.260245	0.303133	-0.58571	-0.767792	-0.773439	-1.28174
-0.0116143	-0.138566	0.0951933	0.196853	-0.401745	-0.0956875
-0.0488348	-0.14064	-0.590834	-0.546783	-0.69666	-0.730836
0.257249	0.255033	0.351518	0.167697	-0.670391	-0.774306
0.196502	0.409791	-0.495426	-0.37325	-1.11695	-0.66839
-0.272649	-0.0839809	-1.12581	-1.21037	-0.66364	-0.542966
0.0801191	0.32432	-0.408098	-0.235919	-1.12166	-0.844556
0.277085	0.272924	-0.353493	-0.964958	-1.10251	-0.991217
0.0959034	0.236849	-0.26161	-0.770874	-1.09165	-1.40081
0.10486	0.0250092	-0.375546	-0.55804	-1.24567	-1.10189
0.0548739	-0.174013	-0.679692	-0.640092	-0.326098	-0.555735
0.0996808	-0.100544	-0.604468	-0.805718	-0.684401	-0.360569
0.167043	-0.200914	0.179637	-0.0703497	-0.647575	-0.611014
-0.130713	0.0184137	-0.579883	-0.27342	-0.103981	-0.234709
-0.115786	-0.153199	-0.345903	-0.94753	-0.395152	-0.311073
0.352101	0.362834	0.15893	0.388934	-0.420474	-0.817493
0.14927	0.218642	-0.356963	-0.734258	-0.789862	-0.377523
-0.277644	0.0157855	-0.981825	-1.23149	-0.976161	-0.426656
0.721488	0.215723	-0.584231	-0.903083	-0.540076	-0.974274
0.149673	0.148795	-0.802162	-0.896794	-1.15407	-1.29411
0.0452704	-0.0815122	-0.573984	-0.734987	-0.656928	-0.464604
1.04576	0.354087	-0.223523	-0.314377	-0.87978	-1.23769
-0.0639882	-0.0745654	0.163949	-0.278164	-1.12757	-1.57267
0.649896	0.333993	0.217869	0.315474	-0.479292	-0.728676
0.152699	0.0809768	-0.238204	-0.157281	-1.0588	-1.29994
0.17208	0.331299	0.27422	0.0609731	-0.697016	-0.28086
0.0297584	0.0325992	-0.0221071	0.00982054	-1.19553	-1.08502
0.352199	0.111489	-0.924351	-0.69168	-1.51353	-1.47233
0.103937	-0.0175927	-0.786066	-0.915738	-0.308582	-0.599562
0.789091	0.592986	0.469234	0.406146	-0.566333	-1.10226
-0.0672373	0.0413811	-0.574929	-0.822785	-1.16104	-0.343334
0.0826695	0.254962	-0.185385	-0.6592	-0.994906	-0.489587
0.857627	0.60953	-0.439657	-0.698511	-1.17531	-1.29482
0.209532	0.334414	0.17063	-0.398951	-1.31102	-1.44268
0.561204	0.383314	-0.225269	-0.409265	-0.3706	-0.0384644
0.0900054	0.125713	-0.561185	-0.506196	-0.816675	-0.856177
0.191132	0.175598	-0.516875	-0.778025	-1.72878	-1.47592
0.502331	0.144783	-0.353161	-0.432191	-0.165494	-0.0687822
-0.0853453	0.0672597	-0.424367	-1.02678	-0.93147	-0.155692
0.895087	0.505079	-0.206255	-0.589007	-1.10718	-0.702993
-0.112172	0.0728686	-0.213143	-0.730882	-1.1917	-1.15689
0.346468	0.106527	-0.225748	-0.268374	-0.576564	-0.66888
0.423865	0.0805032	-0.546513	-0.487264	-1.11021	-1.3821
-0.0281877	0.132215	-0.281455	-0.624164	-0.386446	-0.630375
-0.188219	-0.178063	-0.352766	-0.792751	-1.4875	-1.43739
0.122779	0.0983008	0.154476	-0.0890759	-0.28804	-0.130843
0.515774	0.16977	0.429904	0.0920368	-0.737476	-0.782539
0.162929	-0.0300574	-0.763834	-0.939954	-0.749329	-0.274701
0.106546	0.052099	0.0455333	0.051772	-0.515704	-0.259647
0.173755	-0.085531	-0.452561	-0.331197	-0.694177	-0.513738
0.479298	0.294554	-0.195473	-0.647553	-0.368116	0.0968303
0.0240901	0.413338	-0.279593	-0.789106	-1.50342	-0.820649
0.071899	-0.282085	-0.589126	-0.641122	-1.30222	-1.27784
0.621309	0.315546	-0.0158934	-0.345047	-0.842083	-0.347953
-0.0722256	-0.111103	0.22696	-0.206373	-0.887084	-1.06333
0.0744451	0.100913	-0.0440177	-0.285992	-0.412864	-0.304617
0.28679	-0.0813567	-0.379234	-0.618838	-1.17671	-1.35502
0.135559	0.122822	-0.177532	-0.795149	-0.729901	-0.503596
0.579065	0.193177	-0.409139	-0.562722	-0.319633	-1.03501
0.42706	0.302602	-0.290048	-0.698364	0.13939	-0.323512
1.05213	0.600821	-0.454215	-0.706758	-0.340436	-0.870793
0.206416	-0.0959028	-0.720708	-0.614363	-0.516807	-0.745642
0.11497	-0.116866	0.00957572	-0.132987	-0.716584	-0.844242
0.743018	0.133759	0.39265	-0.17687	-0.949741	-1.14957
0.0845982	0.186659	0.330123	-0.280263	-1.3091	-1.70426
0.0444512	0.128488	-0.348292	-0.376189	-1.33921	-1.1367
0.225823	0.125517	-0.655324	-0.808983	-1.20215	-1.03709
0.71193	0.596872	0.255532	0.205392	-1.22334	-1.20447
-0.0338672	-0.128046	-0.415154	-0.698818	-0.51132	-0.502869
0.334193	0.117621	-0.111164	-0.546707	-0.717053	-1.25191
-0.0128867	0.0779205	-0.444974	-0.834103	-1.15863	-0.488975
0.113846	0.134152	-0.247264	-0.384548	-0.14926	-0.287415
0.122034	0.0350286	-0.133878	-0.383447	-1.33222	-1.14456
0.448462	0.504078	0.511275	0.129544	-1.22053	-0.97341
0.809615	0.140532	-1.22032	-1.03629	-1.21054	-0.673137
0.232749	0.0403641	-0.415915	-0.565841	-0.524088	-0.159196
0.300454	0.238166	0.305769	-0.323897	-0.58249	-0.422878
0.0242358	-0.124754	0.247369	-0.155324	-0.656945	-0.438108
0.267951	0.36566	-0.17908	-0.152922	-0.755978	-0.662348
0.269226	-0.181977	-0.235036	-0.305958	-0.368527	-0.432317
-0.0194749	-0.0243678	-0.509407	-0.667707	-1.17984	-1.1776
0.266403	0.106269	-0.288864	-0.813477	-0.623638	-0.259145
0.230601	0.238299	-0.307053	-0.862015	-0.478664	-0.623431
0.400109	-0.0860185	-0.148408	-0.386689	-0.794955	-0.932658
0.225044	-0.0221969	-0.00395793	-0.485984	-1.31832	-1.17783
0.401593	-0.0633033	-0.285177	-0.211856	-1.00223	-0.809274
0.18567	-0.0366574	-0.525164	-0.7007	-0.45013	-0.91768
0.263693	-0.0728131	-0.574444	-0.758853	-0.642246	-0.469582
-0.000901065	0.184305	0.69419	-0.992193	-1.20678	-0.472771
0.398682	-0.256148	0.245536	0.0922731	-0.493877	-0.646969
0.251078	-0.496564	-0.159253	-0.343611	-0.929889	-0.557396
0.108748	0.129348	-0.484581	-0.777885	-1.12709	-0.879075
-0.0409298	-0.0785913	0.244311	-0.711579	-0.884133	-1.34748
0.596087	0.306654	-0.566296	-0.505124	-0.603687	-0.584562
0.428789	0.401718	-0.285789	-0.494811	-0.541535	-0.504536
0.0159049	0.150518	-0.579743	-0.540907	-1.03572	-0.803601
0.182767	0.0620346	-0.32206	-0.592675	-0.391044	-0.337533
0.121691	0.28414	-0.257032	-0.239178	-1.184	-0.872257
0.228017	0.461084	-0.417733	-0.63745	-0.614593	-1.31514
0.359551	0.381941	-0.126561	-0.412102	-0.471944	-0.309582
0.616438	0.502	0.339287	0.261142	-0.523842	-0.750126
0.30626	0.119957	-0.405645	-0.438152	-0.826013	-0.9304
0.224133	0.0755229	0.0362645	-0.275261	-1.25786	-1.3333
0.733087	0.620941	-0.185165	-0.746034	-0.314596	-0.71253
0.788633	0.594846	0.185616	0.0479598	-0.53521	-0.952163
0.299095	0.141802	-0.107824	-0.430894	-0.389981	-0.152379
0.0729406	0.201322	0.226574	0.0450795	-0.938443	-1.30173
0.0424169	0.0312777	0.305372	-0.00475802	-1.3929	-1.44291
0.19071	-1.30665e-05	-0.148208	-0.463571	-1.74848	-1.17154
0.153728	0.0677344	-0.0263464	-0.0983973	-1.35606	-1.45312
0.447554	0.408305	-0.452267	-0.541909	-0.634529	-0.467814
0.236092	0.137765	-0.321525	-0.596764	-0.63949	-0.994841
0.386525	0.277485	-0.395946	-0.52965	-1.039	-0.615793
0.28702	0.258347	-0.149454	-0.609489	-1.27542	-0.916252
0.491265	0.320803	0.151415	-0.266961	-1.70229	-1.37622
0.10171	0.0761256	-0.274248	-0.580006	-1.12367	-1.25542
0.0559048	0.164532	-0.83584	-0.914689	-1.36968	-1.38878
-0.075976	-0.119798	-0.0839668	-0.926129	-0.586523	-0.272906
-0.129645	-0.201771	-0.818614	-1.23653	-1.71546	-1.12603
0.601128	0.232313	0.0225336	-0.361885	-0.927815	-0.901103
0.378733	0.289154	-0.0862391	-0.404662	-0.366727	-0.385282
0.0843883	-0.135913	-0.12018	-0.333384	-0.462265	-0.462755
-0.18972	0.0295546	-0.747014	-0.833173	-1.04636	-0.728168
0.146277	0.375815	0.335715	-0.252737	-0.672837	-1.29366
0.00256818	0.0105683	-0.656116	-0.828663	-0.803342	-0.173239
-0.0437188	-0.0707948	0.0721178	-0.0569442	-0.378955	-0.166486
0.384681	-0.0264542	-0.532199	-0.718454	-1.25739	-0.512249
0.0921403	-0.166396	-0.581186	-0.880322	-1.17865	-0.697872
0.0484406	-0.126561	-0.133156	-0.330735	-1.23695	-1.25442
0.108786	0.0861383	-0.223569	-0.545218	-0.399423	-1.15725
0.437916	0.211938	-0.874091	-0.673256	-1.04344	-1.3433
0.032584	0.0884106	0.0531935	-0.0183689	-0.348321	-0.387996
0.134131	0.16325	-0.449599	-1.04213	-0.304492	-0.368527
-0.103559	-0.118624	-0.257746	-0.581478	-0.435849	-0.415578
0.196372	-0.00652162	0.00837082	-0.274036	-0.872282	-0.510584
0.0525044	-0.000478368	-0.191686	-0.181909	-1.75286	-1.48116
0.447969	0.312947	0.0215532	-0.228339	-0.764878	-0.60915
0.0913948	0.147053	-0.278609	-0.124273	-0.89788	-0.53232
-0.0814936	0.0558512	0.036364	-0.26178	-1.35422	-1.33692
0.285789	0.0998222	-0.366692	-0.684562	-1.30365	-1.34171
0.198766	0.0875417	-0.663874	-0.723425	-0.263867	-0.0458136
0.117796	0.122888	0.0764976	-0.0758468	-0.340975	-0.513755
0.358906	0.278409	-0.749155	-0.83177	-0.940919	-1.07905
0.228883	0.166399	0.232975	-0.0927898	-0.439137	-0.644368
0.043418	-0.0497128	-0.0614706	-0.507462	-0.627879	-0.0973474
0.231906	-0.0256554	-0.387781	-0.193373	-1.00291	-0.659028
1.16726	0.309926	-0.218719	-0.379709	-0.72999	-1.0088
0.256905	0.0606833	0.464941	0.0919171	-0.861854	-0.988114
-0.116716	-0.117844	-0.272271	-0.6345	-1.40873	-1.49124
0.095569	-0.153505	-0.235446	-0.509076	-0.901478	-1.01797
0.133065	0.154742	0.117031	-0.366911	-0.801321	-1.19676
0.381007	0.241578	-0.41329	-0.618848	-1.52607	-1.65778
-0.260052	-0.0979949	-0.00751962	-0.277383	-0.688199	-0.942546
0.784532	0.573734	-0.0557625	0.00608817	-0.935874	-1.37465
0.452033	0.322173	-0.193196	-0.321251	-0.995455	-1.08916
0.112275	-0.0635659	-0.290074	-0.449985	-1.14277	-0.418913
0.351496	0.324858	-0.667891	-0.72399	-0.698754	-0.43039
-0.0715425	0.0568236	-0.707999	-0.763035	-1.16272	-0.917238
-0.0144767	-0.182629	-0.652836	-1.00325	-1.07657	-1.07958
-0.16987	-0.172222	-0.0456051	-0.249853	-0.379548	-0.595433
0.443215	0.252912	0.249397	-0.0564425	-0.39401	-0.386505
0.0861369	0.328639	-0.477883	-0.75848	-0.629045	-0.430508
0.291949	0.359623	-0.948348	-0.800363	-1.03794	-1.48273
0.732426	0.283806	0.00870183	-0.551747	-0.739899	-0.347162
0.115338	-0.0998725	-0.310089	-0.744026	-1.04242	-0.918838
0.289446	0.0854359	-0.0793692	-0.304278	-1.09189	-0.904909
-0.144679	0.0624488	-0.594758	-0.991435	-0.261681	-0.527712
0.321203	0.125713	0.0073676	-0.223575	-0.244011	-0.292787
0.358381	0.487117	-0.0206273	-0.248923	-0.510891	-0.64207
-0.0260105	0.0340887	-0.273242	-0.53386	-1.35128	-1.50131
-0.224909	-0.187085	-0.775046	-1.25562	-0.12521	0.218399
1.7657	0.832474	-0.0493481	0.196931	-0.620154	-0.888098
1.7199	2.17726	-0.14891	-0.491576	-0.0907552	-0.37725
0.0922434	0.0645416	0.0180122	-0.272271	-0.385458	-0.345281
0.0597427	0.0918558	0.228957	-0.154904	-1.25398	-1.44549
-0.00149368	-0.055367	-0.0269172	-0.150611	-0.334596	-0.215001
-0.039117	0.0226263	-0.338924	-0.65464	-0.869091	-1.11763
0.143839	0.173927	-0.0108503	-0.0636159	-0.749244	-0.829419
0.715272	0.37502	0.198682	0.254585	-0.584016	-0.970489
0.106383	0.160429	0.0554647	-0.478376	-0.778383	-0.332092
-0.130553	-0.234487	-0.0763399	-0.473379	-0.342969	-0.618406
0.142652	0.219104	-0.00808844	-0.178477	-0.518221	-0.312127
-0.0376908	-0.281661	0.0172959	-0.170316	-1.23055	-1.22965
-0.182509	-0.297283	-0.580035	-1.06364	-0.51357	-0.808103
-0.0907922	0.0790612	-0.887429	-0.681842	-1.07034	-1.20538
-0.0136871	-0.234566	-0.0850878	-0.411933	-1.46181	-1.60995
0.142592	0.14179	-0.389508	-0.675619	-1.36951	-0.923098
0.0496528	-0.118095	-0.342236	-0.491247	-0.256848	-0.417076
0.203781	0.205934	-0.52717	-0.364184	-1.08012	-0.392008
-0.329325	-0.497017	-0.195939	-0.265956	-0.566747	-0.410726
-0.22506	0.0218928	-0.416521	-0.440831	-0.976061	-1.07048
0.187918	-0.0402914	-0.379	-0.526976	-1.0091	-0.599554
0.419536	0.479554	-0.257811	-0.792823	-0.537578	-0.808301
0.364141	0.137885	0.0758517	-0.278424	-1.25159	-1.24999
-0.119681	-0.296215	0.0161271	-0.269876	-1.53374	-1.23387
0.0259402	0.0366199	-0.678092	-0.456225	-0.363867	-0.301649
0.0820005	-0.0231877	-0.124833	-0.480774	-0.320161	-0.735243
0.088584	-0.0518532	-0.0537027	-0.329149	-0.418255	-0.303684
0.173699	0.323555	-0.256474	-0.0255011	-0.924482	-0.888196
0.408262	0.250877	-0.291297	-0.573313	-0.46056	-0.504628
0.276272	-0.167349	-0.336755	-0.281239	-0.318668	-0.724687
-0.0730335	-0.0473888	-0.276893	-0.564738	-1.1137	-1.34242
0.0214333	-0.106009	0.103334	0.158149	-1.47488	-1.0868
0.324617	0.0497849	-0.704044	-1.20196	-1.08305	-0.908436
0.118872	0.120229	-0.474744	-0.84137	-1.37278	-1.00958
1.08091	0.282921	-0.221984	-0.481794	-0.598066	-0.745443
0.416183	0.043583	-0.441562	-0.654034	-0.520114	-0.221746
0.21746	0.253011	0.0672785	0.00456377	-0.805934	-1.10542
-0.0529441	-0.287182	-0.493335	-0.599261	-0.243205	-0.194805
-0.01961	-0.0907965	-0.348283	-0.477783	-0.876781	-0.54348
0.057235	-0.103872	-0.860759	-0.945177	-0.35813	-0.249741
0.623363	0.368917	-0.129896	-0.555623	-0.320117	-0.656487
0.0893628	0.0887628	0.487804	-0.0134083	-0.773946	-0.860121
0.389372	0.276468	-0.141367	-0.693484	-0.401371	-0.0987838
0.395959	0.18824	0.00830012	-0.835039	-0.227421	-0.322971
-0.0166057	0.125932	-0.0686709	-0.778075	-1.4662	-1.29392
0.178193	0.0873182	-0.215155	-0.623758	-0.441416	-0.903123
0.0794196	0.541334	-0.909757	-0.777873	-1.18973	-1.00362
0.00341732	-0.0430239	-0.116402	-0.117886	-0.209244	-0.361075
0.0919764	0.00872407	-0.0658244	-0.615206	-0.698298	-0.751257
-0.244769	-0.168812	-0.0150814	-0.183426	-1.13875	-0.94901
0.208497	0.449097	-0.266549	-0.0990895	-0.983898	-0.83552
0.341141	0.0915664	-0.175106	-0.337933	-0.303422	-0.138122
-0.153881	-0.273292	0.177873	-0.667562	-0.87842	-0.622437
-0.35826	-0.133122	-0.435663	-0.646611	-0.860419	-0.477142
0.355408	0.168823	-0.397377	-0.433478	-1.36355	-1.09558
0.173347	0.0822448	-0.544304	-0.834642	-1.11006	-0.346311
0.142602	0.125319	-0.841089	-1.00616	-1.38655	-1.24488
0.290899	0.294318	-0.341609	-0.447548	-1.54951	-1.35619
-0.0291346	0.0443575	-0.267505	-0.251063	-0.826886	-0.550741
-0.161135	0.248312	-0.242125	-0.375588	-0.0279658	0.334035
0.311898	0.347461	-0.654221	-0.850008	-0.435088	-0.251751
0.37369	0.148633	-0.166288	-0.589544	-1.12204	-1.34545
0.272384	0.144243	-0.568394	-0.628422	-0.634901	-0.113261
0.101519	0.0261978	0.734312	-0.434052	-0.569937	-0.189096
0.197761	0.299557	-0.530566	-0.682993	-1.34296	-1.44546
0.546374	-0.10799	-0.787247	-0.565472	-0.664784	0.0837765
0.300522	0.372731	-0.233906	-0.482807	-0.468538	-0.560453
-0.168099	-0.0590216	-1.04082	-0.811266	-0.91317	-0.772582
0.384219	0.189872	-0.193034	-0.272202	-1.08488	-1.09596
0.43487	-0.0583101	0.0454648	-0.157798	-0.729067	-0.938968
-0.193447	-0.0648646	-0.485876	-1.11186	-0.766935	-0.695308
-0.162465	0.0339793	-0.505416	-0.268135	-0.51538	-0.151512
-0.0339214	-0.141524	-0.0571021	-0.0719574	-0.616535	-1.04722
-0.0124848	0.136664	-0.0393288	-0.428942	-1.45152	-1.33323
0.271945	0.0279707	-0.40465	-0.504272	-0.458441	-0.45738
0.125571	0.0894522	-0.212104	-0.642267	-1.08515	-1.15148
0.00713614	-0.276787	0.208411	0.00827074	-0.497351	-0.328084
0.0838054	-0.0896869	-0.474498	-0.783072	-1.36868	-0.995151
0.123325	0.0271298	-0.150105	-0.245029	-1.10326	-1.06408
0.0254852	-0.125538	-0.545025	-0.819465	-1.06131	-0.916784
0.420378	0.53961	-0.0496328	-0.34632	-0.50565	-0.287406
0.110718	0.226977	-0.876514	-0.856801	-1.4559	-1.57184
0.579215	0.0908442	-0.0498704	-0.587213	-1.25698	-1.1149
0.320851	0.527977	-0.769509	-1.1195	-0.529773	-1.21769
-0.0907195	-0.0308029	-0.555276	-0.705915	-0.838882	-0.811723
0.21522	-0.159515	-0.919993	-0.640796	-0.89529	-0.553579
0.23766	0.113359	0.0219481	-0.273915	-0.968765	-0.448448
0.107993	0.0100898	0.147345	-0.394247	-0.764323	-1.00493
0.107403	0.146216	0.305271	0.165189	-0.565506	-1.24208
0.290378	0.193737	-0.132676	-0.383475	-0.777388	-0.9752
0.176321	-0.135013	0.0444454	-0.153208	-0.278498	-0.655291
0.11699	-0.159702	-0.363696	-0.471503	-1.26307	-0.864412
0.78788	0.29122	-0.294745	-0.517428	-0.319005	-0.48914
0.10121	-0.0202634	-0.487243	-0.904983	-1.15805	-1.00205
-0.0684762	-0.0811792	-0.175258	-0.630243	-1.1933	-1.18716
0.728259	0.12678	-0.308728	-0.600686	-0.531889	-0.358756
-0.0331889	-0.271545	-0.197869	-0.236428	-0.987884	-0.490914
0.120768	0.085921	-0.604342	-0.786027	-0.314856	-0.358647
-0.0244685	0.0113017	0.0223248	-0.0668551	-1.28226	-1.66093
-0.151802	-0.115089	-0.147632	0.0670959	-1.2566	-1.60221
-0.106421	-0.110279	0.041192	-0.375176	-0.412871	-0.646753
0.357965	0.0991085	-0.167877	-0.84623	-0.37515	-0.334503
0.17969	-0.189249	0.131761	-0.687141	-1.54726	-1.01276
0.627434	0.157334	-0.353137	-0.506542	-0.833383	-0.697612
0.305596	0.302162	-0.172935	0.07359	-1.06015	-0.473331
0.0440853	-0.256223	-0.702377	-0.675091	-0.349901	-0.965869
0.205033	0.153386	-0.649792	-0.557679	-0.310186	-0.412325
0.463875	0.35596	-0.54935	-0.85304	-0.311491	-0.198731
0.836276	0.399773	0.0638517	-0.0899714	-0.378203	-0.201668
0.196872	0.0377756	-0.242046	-0.325864	-0.397328	-1.09351
0.183471	0.129657	-1.23375	-0.985808	-0.460602	-0.454746
-0.0193673	0.156755	0.0446028	-0.125826	-1.0144	-1.79104
0.458684	0.120767	-0.161026	-0.0429309	-1.08769	-1.11025
0.0912896	-0.0217732	0.131328	0.0388559	-1.33715	-1.46431
0.471654	0.346636	-0.461559	-0.522111	-0.319266	0.0370283
0.0263477	0.0776697	0.0693985	-0.14347	-0.494521	-0.31396
0.609249	0.386174	-0.872168	-0.866784	-1.11007	-0.943813
0.215726	0.0744321	-0.230252	-0.492906	-0.466378	-0.196442
0.412911	0.998015	0.114616	0.0752589	-0.402978	-0.634722
0.183043	0.0507452	-0.409812	-0.362329	-1.13343	-1.18827
0.12829	-0.101679	-0.641052	-0.90799	-0.735545	-0.691007
0.344272	0.0896872	-0.273611	-0.522535	-0.179527	-0.451809
0.287438	0.473025	-0.568928	-0.785422	-0.531209	-0.399008
0.12979	-0.0609191	-0.246222	-0.778688	-1.14164	-0.872592
0.323781	-0.00312783	-0.642296	-0.89254	-0.440917	-0.779813
-0.587926	0.115492	-0.202469	-0.686832	-0.891284	-0.845777
-0.0972509	0.00343391	0.317998	0.0396147	-0.804848	-1.05539
-0.0194922	0.0527974	-0.416304	-0.3026	-0.499885	-0.489702
0.0674993	-0.0157811	0.194282	-0.196404	-0.415837	-0.298193
-0.00766694	-0.0314457	-0.667407	-0.763235	-0.315954	-0.341085
0.0836718	-0.00247138	-0.0437143	-0.311931	-1.14071	-1.10342
-0.000213897	0.0815876	-0.0128177	-0.144344	-0.324972	-0.348887
0.581727	0.0483851	-0.614712	-0.63838	-0.674503	-0.285435
0.114316	-0.296728	-0.355548	-0.48293	-0.292787	-0.444295
0.128626	-0.124584	0.038082	-0.429318	-0.565645	-0.390688
0.281194	0.129231	-0.367693	-0.756835	-1.11883	-0.376772
0.409897	0.308168	0.54261	0.394396	-0.409436	-0.22078
0.151853	0.120282	-0.484501	-0.732068	-0.461729	-0.238636
0.086606	-0.111409	0.292432	-0.0035985	-0.837811	-0.472962
-0.0181183	-0.0244293	0.152885	-0.227228	-0.210213	-0.197266
0.170269	0.0401719	-0.189661	-0.26353	-0.899404	-0.484908
0.299609	0.423383	-0.450474	-0.701601	-0.483661	-0.863862
0.0670251	0.189756	-0.471921	-1.16954	-0.481793	-0.103459
0.207137	-0.120331	-0.225776	-0.447313	-1.17352	-1.29624
0.0636399	-0.131573	-0.397067	-0.2793	-0.762482	-0.648761
0.0377533	-0.12367	-0.608244	-0.503778	-1.13481	-0.966296
0.197678	0.433804	-0.200879	-0.294546	-0.312655	-0.696704
0.420691	0.545804	-0.821831	-0.836376	-0.611018	-0.881591
-0.00412547	0.136532	-0.0957742	-0.475527	-1.09543	-0.547872
0.241956	0.0381909	0.200277	-0.0890743	-0.351729	-0.284028
0.0256642	0.119658	-0.00186977	-0.369706	-0.674184	-0.855709
0.211252	-0.134026	0.0433892	0.0605393	-1.00279	-0.897221
0.11204	0.129574	-0.612512	-0.780037	-1.07183	-0.677125
0.142386	-0.0810404	-0.263111	-0.109144	-0.798523	-0.334395
0.0707511	-0.0313573	-0.1012	0.000991486	-0.28044	0.0463038
0.161439	-0.0284399	-0.764155	-0.924918	-1.17378	-0.954154
-0.237797	-0.163132	-0.0651047	-0.322113	-0.987931	-0.584323
-0.142999	-0.0736581	-0.934154	-0.763139	-1.18038	-1.11376
0.46881	0.186606	-0.456883	-1.24288	-0.334464	-1.11676
0.164702	0.137201	-0.248795	-0.783468	-0.451455	-0.692912
0.162368	0.0921016	-0.286214	-0.416713	-0.279557	-0.287847
-0.0073302	-0.0427133	0.0102337	-0.343178	-1.11406	-1.16541
0.0740825	0.190406	0.488798	0.401783	-0.425374	-1.07657
0.50925	0.127273	0.444483	-0.0546714	-0.833421	-1.07113
-0.0508963	-0.111073	-0.0166819	0.143511	-0.898939	-1.26385
0.240129	0.269477	0.116071	-0.0460924	-0.203425	-0.221499
0.40205	-0.211118	-0.17037	-0.164206	-0.704588	-0.607412
-0.0676553	-0.372699	-0.0906839	-0.592603	-0.510147	-0.332998
0.624364	0.77287	-0.151071	-0.422861	-1.18223	-0.960217
0.934338	0.946083	-0.643077	-0.871053	-0.637636	-0.757876
0.334479	0.602021	0.127183	-0.456469	-1.01785	-1.23993
0.0577097	0.114832	-0.159425	-0.308322	-0.879339	-1.40707
0.460933	0.129887	-0.205002	-0.610202	-0.713543	-0.879547
-0.157631	0.0646489	-0.321532	-0.49135	-0.740118	-0.968706
-0.0267067	0.00669844	0.0902587	-0.23	-0.918564	-0.634404
0.134438	-0.0109919	-0.160178	-0.238913	-0.510071	-0.253012
0.374819	0.0559837	0.327145	0.122287	-0.335997	-0.554555
0.33061	0.106084	-0.397581	-0.565788	-0.416048	-0.322201
-0.488953	-0.248314	0.00203258	-0.0735639	-0.522255	-0.474554
0.163795	-0.0493827	-0.201199	0.0497582	-0.783742	-0.733467
0.109763	-0.205399	-0.390739	-0.536758	-0.363888	-0.292734
-0.433083	-0.0721254	0.0759659	0.144077	-1.1442	-1.40543
0.342769	0.483741	-0.190742	-0.216359	-0.46862	-0.443016
0.103205	0.0377838	-0.585399	-0.52741	-1.09809	-1.08403
0.613008	0.37742	-0.301452	-0.384305	-1.1043	-0.909868
-0.0532416	0.108216	0.488795	0.509073	-0.326569	-0.522429
0.89627	0.313727	0.352745	0.286259	-0.767692	-0.970059
0.0172752	-0.184115	-0.176958	-0.772937	-0.318952	-0.242687
0.330747	-0.00610615	0.231504	0.165952	-0.686685	-0.420258
1.19645	1.14909	-0.296963	-0.691081	-0.969884	-1.24808
0.513951	0.219223	0.11133	-0.221362	-0.450146	-0.600327
0.0822724	0.133304	-0.144066	-0.618415	-0.536287	-0.270622
0.358481	0.304536	-0.00333636	0.314845	-0.26687	-0.656412
-0.115828	-0.0908737	-0.120891	-0.628714	-0.549542	-0.537411
0.160894	-0.00151761	-0.303372	-0.307762	-0.873988	-0.715383
0.140456	0.039205	0.0334415	-0.0655971	-0.32783	-0.168763
0.197304	0.134207	-0.184358	-0.572544	-0.609963	-0.464819
0.151166	0.241441	-0.0306101	-0.0363105	-0.474315	-1.02449
0.349515	0.199974	-0.331425	-0.477883	-0.394617	-0.766898
0.229732	-0.08807	-0.501374	-0.517637	-0.834416	-0.370023
0.169034	0.301435	-0.0862144	-0.265568	-0.359901	-0.334396
0.481009	0.421236	-0.555203	-0.427482	-0.999078	-0.872239
-0.100056	-0.346205	0.00389199	-0.152335	-0.242465	-0.213112
0.202805	0.106054	-0.207438	-0.443273	-0.606414	-0.954255
0.468762	0.156132	0.55289	0.1662	-1.41058	-1.07549
0.186629	0.296395	-0.0110013	-0.162631	-0.290605	-0.387549
0.179641	-0.457773	-0.555238	-0.66187	-1.02852	-0.787573
0.0202409	-0.0577012	-0.180162	-0.377617	-0.429304	-0.19608
-0.0653391	-0.342978	-0.411106	-1.1347	-1.15277	-0.475708
0.14121	0.151978	-0.330732	-0.529249	-0.447589	-1.05491
-0.0311753	-0.00225218	-0.473812	-0.72067	-0.916588	-1.01582
0.269237	0.276277	-0.725688	-0.967246	-1.39127	-1.08704
0.332703	0.211589	-0.625706	-0.710172	-0.487515	-0.321034
0.357334	0.31044	-0.0182924	-0.328724	-0.486168	-0.503212
0.0286004	-0.0469072	0.184807	-0.155393	-0.571499	-0.561251
0.87967	0.78634	0.975963	0.928464	-0.825057	-0.676222
0.777394	0.678807	0.75603	-0.0114974	-0.265815	0.0570297
0.340465	0.215585	-0.270001	-0.133647	-1.00006	-0.796195
0.0869462	-0.0839146	0.0230424	-0.310371	-0.236141	-0.148264
0.482025	0.382508	0.0442812	-0.0557142	-1.06628	-0.896373
0.00721279	0.13721	-0.358347	-0.432779	-0.635069	-0.312078
0.230765	0.0702656	-0.50374	-0.692808	-0.720048	-0.284509
0.751913	0.540848	-0.745473	-0.306234	-0.465715	-0.633043
0.108674	0.031658	-0.117611	-0.462304	-1.19956	-0.928658
-0.230139	-0.386008	-0.178327	-0.59506	-1.62476	-0.875774
-0.0877868	0.0120451	-0.13784	-0.44167	-0.488875	-0.221854
0.282229	0.0767278	-0.109724	-0.283202	-0.748629	-0.97334
0.715577	0.483378	-0.0413893	-0.605506	-0.973248	-0.555359
-0.539784	-0.18566	-0.434167	-0.851843	-0.858608	-0.595057
0.23422	0.0567998	-0.124987	-0.0194557	-0.762351	-0.597166
0.177348	0.269855	-0.297146	-0.539518	-0.949194	-0.22565
0.358707	0.344019	-0.11004	-0.0622124	-0.543533	-0.946595
0.25901	0.104003	-0.875818	-0.90488	-1.12579	-1.18741
-0.117031	-0.275456	-0.157564	-0.343906	-1.13681	-1.43641
0.15422	0.419951	-0.692589	-0.986386	-0.976903	-0.344062
-0.133649	-0.233965	0.027869	-0.232515	-0.557277	-0.38016
0.806431	0.347995	0.500901	0.0549444	-0.467337	-0.698283
0.37606	-0.0338079	-0.812676	-0.651442	-1.02956	-0.496191
-0.0797668	0.202005	-0.164759	-0.6949	-0.644816	-0.256016
0.146834	0.122825	-0.377207	-0.933956	-1.10981	-0.992706
-0.0526535	0.358411	-0.178188	-0.369879	-1.32471	-1.29702
0.309362	0.00894321	-0.0129876	-0.536149	-0.859842	-0.260919
0.196567	0.0520116	0.237875	0.0463879	-0.49954	-0.370146
0.755509	0.203806	-0.712945	-0.466635	-0.488365	-0.635682
-0.144978	0.0511096	0.392407	-0.0697535	-0.926753	-1.07531
0.968085	0.120745	-0.415257	-0.395837	-0.547666	-0.0590033
0.327774	0.214584	-0.634791	-0.680823	-0.457989	-0.486633
0.341204	0.379232	-0.701863	-0.443155	-0.447035	-0.76175
0.712423	0.352789	-0.595384	-1.01616	-1.0029	-0.613787
-0.0355482	0.0787248	-0.487411	-0.795162	-0.390003	-0.263439
0.409448	0.0599002	-0.534826	-0.511949	-0.535626	-0.313111
0.467579	-0.0169621	-0.311503	-0.57572	-0.293819	-0.257749
0.0653606	0.160522	-0.731211	-0.735869	-1.1034	-0.562768
0.499219	0.0619223	-0.176675	-0.710464	-1.16055	-0.864865
0.39629	0.182172	-0.403974	-0.695343	-0.493721	-0.208052
0.453859	-0.255413	0.221333	-0.14578	-1.25591	-1.43814
0.0147992	0.241688	-0.604873	-0.97741	-1.18647	-0.4236
0.205724	0.433366	-1.2367	-0.875716	-0.988184	-0.921068
0.285171	0.577392	0.0577383	-0.445234	-1.11781	-1.09056
-0.320606	-0.00699353	0.0848079	-0.663035	-0.325982	-0.412777
-0.22384	-0.0842884	0.18724	-0.53078	-0.353036	-0.307719
0.726431	0.192973	0.126023	-0.317292	-0.503352	-0.245463
-0.0549604	-0.182519	0.216395	-0.256696	-0.522687	-0.692775
0.303664	0.12286	0.047866	-0.23188	-0.7544	-1.06871
0.855261	0.649269	-0.301107	-0.468388	-0.900358	-0.558903

## Sheet: fig_1b
	Count
CERES	18333
RNA-seq	36759
CN	27639
Mut	9065
Lineage	18

## Sheet: fig_1b_no_permutation
CERES_SD	MaxCorr	Essentiality
0.122897	0.379973	common_nonessential
0.116079	0.33301	selective_essential
0.103057	0.211609	common_nonessential
0.108937	0.25602	common_nonessential
0.136412	0.211016	selective_essential
0.122884	0.303297	selective_essential
0.114406	0.297718	common_nonessential
0.172619	0.508462	selective_essential
0.129238	0.245206	selective_essential
0.136297	0.276	common_nonessential
0.106037	0.244669	common_nonessential
0.11737	0.281203	common_nonessential
0.118993	0.299963	common_nonessential
0.111168	0.285587	common_nonessential
0.127889	0.285737	common_nonessential
0.133503	0.424976	common_nonessential
0.12631	0.260985	selective_essential
0.127835	0.285788	selective_essential
0.199598	0.287139	selective_essential
0.11958	0.36259	selective_essential
0.145251	0.285569	selective_essential
0.137862	0.327579	selective_essential
0.188287	0.407627	common_essential
0.226237	0.721086	selective_essential
0.130224	0.368524	selective_essential
0.118765	0.357818	common_nonessential
0.211532	0.421269	selective_essential
0.117179	0.230581	common_nonessential
0.166839	0.279022	selective_essential
0.124075	0.391566	selective_essential
0.142722	0.26547	selective_essential
0.130262	0.255011	common_nonessential
0.0970617	0.272741	common_nonessential
0.1334	0.253485	selective_essential
0.115084	0.321425	selective_essential
0.132527	0.401405	selective_essential
0.119617	0.271351	common_nonessential
0.126959	0.289151	selective_essential
0.119262	0.231763	selective_essential
0.119704	0.305301	common_nonessential
0.126087	0.266438	common_nonessential
0.134492	0.31849	selective_essential
0.111845	0.216365	common_nonessential
0.109137	0.269695	common_nonessential
0.161312	0.211038	selective_essential
0.110915	0.27173	common_nonessential
0.129977	0.254437	selective_essential
0.114313	0.350676	selective_essential
0.123084	0.268133	selective_essential
0.23051	0.353013	selective_essential
0.129437	0.264006	common_nonessential
0.106671	0.245061	selective_essential
0.122184	0.196515	selective_essential
0.121467	0.262196	selective_essential
0.124861	0.24799	common_nonessential
0.105957	0.24144	common_nonessential
0.10864	0.264963	common_nonessential
0.129708	0.371053	selective_essential
0.13591	0.281791	common_nonessential
0.116692	0.216443	common_nonessential
0.169284	0.358852	selective_essential
0.10197	0.241071	common_nonessential
0.113642	0.336835	common_nonessential
0.173296	0.481939	selective_essential
0.121762	0.234294	common_nonessential
0.139593	0.267924	selective_essential
0.145029	0.275864	selective_essential
0.181559	0.415539	common_essential
0.18726	0.314195	selective_essential
0.145017	0.254545	selective_essential
0.125907	0.216392	common_nonessential
0.211531	0.544958	selective_essential
0.114126	0.236991	common_nonessential
0.109491	0.306386	common_nonessential
0.110185	0.277324	common_nonessential
0.120775	0.200815	selective_essential
0.117993	0.231537	common_nonessential
0.125676	0.356693	common_nonessential
0.165002	0.300351	selective_essential
0.131523	0.26491	selective_essential
0.128122	0.294509	selective_essential
0.124927	0.267678	selective_essential
0.113192	0.265611	selective_essential
0.140516	0.301677	common_nonessential
0.173833	0.328321	selective_essential
0.131958	0.238299	selective_essential
0.137833	0.317069	common_nonessential
0.15475	0.254072	selective_essential
0.103387	0.219239	common_nonessential
0.123918	0.232344	common_nonessential
0.160156	0.249207	selective_essential
0.139656	0.266432	selective_essential
0.123732	0.350689	selective_essential
0.113614	0.30319	common_nonessential
0.0884932	0.224705	common_nonessential
0.0942192	0.265611	common_nonessential
0.119458	0.311292	common_nonessential
0.162399	0.462301	selective_essential
0.108377	0.286309	common_nonessential
0.11559	0.259418	selective_essential
0.110177	0.225207	common_nonessential
0.192293	0.399457	selective_essential
0.102251	0.296166	common_nonessential
0.118579	0.255304	selective_essential
0.123517	0.258473	selective_essential
0.112734	0.236685	common_nonessential
0.145063	0.24875	selective_essential
0.156283	0.224584	selective_essential
0.105609	0.241725	common_nonessential
0.153817	0.296401	selective_essential
0.150333	0.217454	common_nonessential
0.176823	0.277169	selective_essential
0.117246	0.256618	common_nonessential
0.119892	0.273506	common_nonessential
0.116519	0.248704	common_nonessential
0.115747	0.238311	selective_essential
0.283337	0.663296	selective_essential
0.0995592	0.282769	selective_essential
0.132348	0.282273	selective_essential
0.114329	0.296184	selective_essential
0.104355	0.267174	common_nonessential
0.168675	0.598459	selective_essential
0.11985	0.21931	common_nonessential
0.141032	0.246732	selective_essential
0.127592	0.271239	selective_essential
0.104802	0.223787	common_nonessential
0.148677	0.342275	selective_essential
0.132661	0.246231	common_nonessential
0.122307	0.372833	selective_essential
0.156259	0.501474	selective_essential
0.1085	0.373136	selective_essential
0.111547	0.266395	common_nonessential
0.113384	0.326294	common_nonessential
0.158628	0.244928	selective_essential
0.125392	0.361643	common_nonessential
0.14522	0.399138	selective_essential
0.12162	0.279304	common_nonessential
0.122822	0.278007	common_nonessential
0.124856	0.289951	common_nonessential
0.128422	0.369809	selective_essential
0.159101	0.426885	selective_essential
0.137801	0.296292	selective_essential
0.129932	0.338088	selective_essential
0.103087	0.255193	common_nonessential
0.123466	0.255762	selective_essential
0.132077	0.303927	selective_essential
0.14326	0.217589	selective_essential
0.213569	0.279458	selective_essential
0.102197	0.259925	common_nonessential
0.0970085	0.233294	common_nonessential
0.104277	0.254913	common_nonessential
0.126806	0.238828	selective_essential
0.290616	0.33241	selective_essential
0.121468	0.248195	common_nonessential
0.11286	0.255921	common_nonessential
0.392191	0.411428	selective_essential
0.099559	0.239811	common_nonessential
0.149268	0.228426	common_nonessential
0.123348	0.229001	common_nonessential
0.147151	0.304838	selective_essential
0.136479	0.244273	common_nonessential
0.118777	0.222502	common_nonessential
0.145711	0.24283	selective_essential
0.113468	0.295889	selective_essential
0.132301	0.227508	common_nonessential
0.141021	0.269377	selective_essential
0.113727	0.262065	selective_essential
0.202924	0.615986	selective_essential
0.12487	0.288823	common_nonessential
0.118229	0.262295	common_nonessential
0.120109	0.34619	selective_essential
0.132077	0.26464	common_nonessential
0.129063	0.202465	common_nonessential
0.13833	0.316814	selective_essential
0.0964532	0.311569	common_nonessential
0.119582	0.336941	selective_essential
0.127896	0.41281	selective_essential
0.116791	0.22111	common_nonessential
0.138443	0.486005	selective_essential
0.115714	0.256369	common_nonessential
0.113345	0.260367	common_nonessential
0.11186	0.264863	common_nonessential
0.117737	0.36693	common_nonessential
0.136407	0.420935	selective_essential
0.124762	0.219365	common_nonessential
0.111456	0.237723	common_nonessential
0.334687	0.316734	selective_essential
0.23593	0.421654	selective_essential
0.104464	0.213668	common_nonessential
0.118581	0.240975	selective_essential
0.118619	0.320479	common_nonessential
0.109962	0.340632	common_nonessential
0.108045	0.280242	common_nonessential
0.114958	0.340894	common_nonessential
0.128206	0.253213	selective_essential
0.136763	0.320479	selective_essential
0.119795	0.2221	common_nonessential
0.114324	0.270409	common_nonessential
0.120332	0.249883	common_nonessential
0.127991	0.237998	selective_essential
0.133347	0.246119	selective_essential
0.100707	0.293763	common_nonessential
0.336937	0.311258	selective_essential
0.123952	0.227395	common_nonessential
0.137767	0.240498	selective_essential
0.217529	0.278628	selective_essential
0.123875	0.241981	selective_essential
0.099294	0.292122	common_nonessential
0.194446	0.278821	common_essential
0.124035	0.312584	common_nonessential
0.141352	0.248169	selective_essential
0.158037	0.202969	selective_essential
0.142422	0.279528	selective_essential
0.131311	0.312084	selective_essential
0.131665	0.259115	selective_essential
0.133707	0.227487	selective_essential
0.159563	0.24619	selective_essential
0.180344	0.364034	selective_essential
0.354076	0.329031	selective_essential
0.141958	0.306895	selective_essential
0.235814	0.648047	selective_essential
0.19006	0.656348	selective_essential
0.129963	0.308033	common_nonessential
0.117523	0.258455	selective_essential
0.23285	0.485767	selective_essential
0.192431	0.422046	selective_essential
0.184353	0.349104	selective_essential
0.117911	0.270267	selective_essential
0.114659	0.284289	common_nonessential
0.117943	0.261124	common_nonessential
0.130243	0.309243	common_nonessential
0.146293	0.293526	selective_essential
0.124861	0.255604	common_nonessential
0.144306	0.320484	selective_essential
0.129001	0.202883	selective_essential
0.126999	0.321884	selective_essential
0.127843	0.292455	common_nonessential
0.13937	0.399403	common_nonessential
0.124252	0.268878	common_nonessential
0.117975	0.233958	common_nonessential
0.104681	0.310327	common_nonessential
0.128434	0.321762	selective_essential
0.0869096	0.232919	common_nonessential
0.128874	0.258236	selective_essential
0.114298	0.37864	common_nonessential
0.192848	0.358043	selective_essential
0.134814	0.37522	selective_essential
0.1278	0.235506	selective_essential
0.126979	0.314753	selective_essential
0.133281	0.308556	selective_essential
0.127321	0.290746	common_nonessential
0.108036	0.262748	common_nonessential
0.107877	0.395566	common_nonessential
0.105931	0.252528	common_nonessential
0.120468	0.268078	common_nonessential
0.104695	0.29341	common_nonessential
0.103436	0.284658	common_nonessential
0.116364	0.298727	common_nonessential
0.0924435	0.217386	common_nonessential
0.133096	0.32453	selective_essential
0.123685	0.395566	common_nonessential
0.12804	0.296394	selective_essential
0.110184	0.275239	selective_essential
0.143265	0.220932	common_nonessential
0.116461	0.310993	common_nonessential
0.115801	0.292091	common_nonessential
0.149785	0.26595	selective_essential
0.13404	0.393329	selective_essential
0.127294	0.266482	common_nonessential
0.123996	0.276714	selective_essential
0.130029	0.233093	common_nonessential
0.123359	0.229404	common_nonessential
0.120942	0.293858	common_nonessential
0.115451	0.237918	selective_essential
0.11177	0.281936	common_nonessential
0.116901	0.260943	common_nonessential
0.131245	0.238425	selective_essential
0.10799	0.247645	common_nonessential
0.109926	0.226993	common_nonessential
0.139708	0.252205	common_nonessential
0.133716	0.249538	common_nonessential
0.110892	0.224659	common_nonessential
0.161053	0.335593	selective_essential
0.112717	0.241015	common_nonessential
0.110406	0.251129	selective_essential
0.116638	0.246068	selective_essential
0.142757	0.249767	selective_essential
0.127909	0.23483	common_nonessential
0.149151	0.444262	selective_essential
0.152713	0.247619	selective_essential
0.153144	0.354734	selective_essential
0.133825	0.329185	selective_essential
0.307511	0.42469	selective_essential
0.128663	0.272875	common_nonessential
0.111278	0.262423	common_nonessential
0.134238	0.238097	selective_essential
0.226743	0.551734	selective_essential
0.196414	0.33193	selective_essential
0.100987	0.24169	common_nonessential
0.150866	0.242029	selective_essential
0.128192	0.251376	selective_essential
0.123736	0.297607	common_nonessential
0.122093	0.268844	common_nonessential
0.11452	0.26154	common_nonessential
0.135459	0.278913	selective_essential
0.12568	0.376118	selective_essential
0.114459	0.223172	common_nonessential
0.134983	0.267282	common_nonessential
0.143768	0.247027	common_nonessential
0.125696	0.303916	common_nonessential
0.133424	0.241033	common_nonessential
0.138919	0.230539	common_nonessential
0.124852	0.356895	selective_essential
0.122129	0.390123	common_nonessential
0.109707	0.25394	common_nonessential
0.121824	0.225963	common_nonessential
0.118181	0.243158	common_nonessential
0.12659	0.26997	selective_essential
0.119543	0.245293	selective_essential
0.132616	0.295026	selective_essential
0.122345	0.285311	common_nonessential
0.126063	0.26513	common_nonessential
0.119441	0.204202	selective_essential
0.114876	0.307556	common_nonessential
0.129331	0.313627	selective_essential
0.143916	0.320133	common_nonessential
0.118176	0.339484	common_nonessential
0.106156	0.318384	common_nonessential
0.123678	0.218507	selective_essential
0.125104	0.200988	common_nonessential
0.131566	0.250674	selective_essential
0.132188	0.290579	selective_essential
0.110114	0.229018	selective_essential
0.125344	0.28215	selective_essential
0.0978178	0.230316	selective_essential
0.118079	0.338656	common_nonessential
0.0994155	0.232739	common_nonessential
0.120702	0.3845	common_nonessential
0.137136	0.30608	common_nonessential
0.138499	0.247185	common_nonessential
0.137521	0.272919	common_nonessential
0.136589	0.220428	common_nonessential
0.103275	0.288541	common_nonessential
0.10203	0.239026	common_nonessential
0.120268	0.213259	common_nonessential
0.105607	0.211684	common_nonessential
0.123673	0.295459	common_nonessential
0.112486	0.19108	common_nonessential
0.11918	0.228143	common_nonessential
0.0954432	0.324849	common_nonessential
0.157299	0.297975	selective_essential
0.113202	0.305293	common_nonessential
0.128722	0.259461	common_nonessential
0.14401	0.225611	selective_essential
0.144304	0.313021	selective_essential
0.124224	0.28575	selective_essential
0.136296	0.278192	selective_essential
0.126931	0.261886	common_nonessential
0.127306	0.28451	selective_essential
0.122466	0.286347	selective_essential
0.217468	0.309736	selective_essential
0.134066	0.254917	common_nonessential
0.131032	0.251129	common_nonessential
0.123755	0.255129	common_nonessential
0.127708	0.386496	selective_essential
0.144274	0.328032	selective_essential
0.150951	0.257383	selective_essential
0.136929	0.249334	selective_essential
0.132695	0.284707	selective_essential
0.130478	0.288574	selective_essential
0.118438	0.245296	common_nonessential
0.119723	0.254471	common_nonessential
0.0889156	0.244245	common_nonessential
0.144141	0.318236	selective_essential
0.127711	0.245634	common_nonessential
0.131197	0.262896	selective_essential
0.114366	0.258473	common_nonessential
0.113737	0.250188	common_nonessential
0.138411	0.229168	selective_essential
0.118799	0.360749	common_nonessential
0.219473	0.37068	selective_essential
0.383024	0.725174	selective_essential
0.290544	0.638794	selective_essential
0.134392	0.346205	selective_essential
0.124456	0.226367	selective_essential
0.118408	0.391316	selective_essential
0.14018	0.267246	selective_essential
0.126897	0.263476	common_nonessential
0.142202	0.262275	selective_essential
0.115158	0.229743	common_nonessential
0.122173	0.230291	common_nonessential
0.114713	0.292736	common_nonessential
0.206416	0.509677	selective_essential
0.160453	0.334096	common_nonessential
0.142322	0.314107	selective_essential
0.134743	0.302775	selective_essential
0.153758	0.246536	selective_essential
0.126864	0.250721	common_nonessential
0.215768	0.271854	selective_essential
0.126657	0.398132	selective_essential
0.119912	0.333378	selective_essential
0.123277	0.331584	common_nonessential
0.153768	0.447576	selective_essential
0.0998348	0.208663	common_nonessential
0.13814	0.246614	selective_essential
0.144122	0.402857	selective_essential
0.115049	0.225484	common_nonessential
0.125827	0.322498	common_nonessential
0.156094	0.392505	selective_essential
0.173719	0.400746	selective_essential
0.147168	0.3493	selective_essential
0.113834	0.318904	common_nonessential
0.129842	0.276873	selective_essential
0.117339	0.349211	selective_essential
0.156425	0.338621	selective_essential
0.126365	0.262749	selective_essential
0.10025	0.302777	common_nonessential
0.148727	0.372099	selective_essential
0.12704	0.379965	selective_essential
0.142728	0.247317	common_nonessential
0.114716	0.358193	common_nonessential
0.119008	0.341951	selective_essential
0.128094	0.260879	selective_essential
0.101305	0.272262	common_nonessential
0.123531	0.311298	selective_essential
0.199434	0.352603	selective_essential
0.136266	0.311298	selective_essential
0.115282	0.315669	common_nonessential
0.179318	0.209775	selective_essential
0.154894	0.251745	selective_essential
0.151204	0.233843	selective_essential
0.133276	0.230946	common_nonessential
0.175804	0.31472	selective_essential
0.15093	0.440569	selective_essential
0.117001	0.352822	selective_essential
0.0925988	0.353888	common_nonessential
0.121669	0.324652	selective_essential
0.117516	0.412011	common_nonessential
0.120513	0.241087	selective_essential
0.108881	0.242344	common_nonessential
0.139959	0.215285	selective_essential
0.116695	0.246646	selective_essential
0.112706	0.336562	common_nonessential
0.123556	0.300529	selective_essential
0.150114	0.266322	selective_essential
0.169095	0.386449	selective_essential
0.240736	0.573529	selective_essential
0.305537	0.417036	selective_essential
0.106278	0.263089	common_nonessential
0.142475	0.258895	selective_essential
0.110291	0.228767	common_nonessential
0.136108	0.337956	selective_essential
0.154052	0.264658	selective_essential
0.299001	0.67312	selective_essential
0.145391	0.28179	selective_essential
0.141616	0.194789	selective_essential
0.124133	0.208178	common_nonessential
0.10759	0.363261	common_nonessential
0.11574	0.243939	selective_essential
0.116615	0.23147	common_nonessential
0.122236	0.337132	selective_essential
0.134755	0.250068	selective_essential
0.319813	0.554796	selective_essential
0.134504	0.288316	selective_essential
0.154241	0.514911	selective_essential
0.130286	0.215839	selective_essential
0.133263	0.332093	selective_essential
0.138532	0.230565	selective_essential
0.127787	0.292384	selective_essential
0.221007	0.346586	selective_essential
0.111054	0.415524	selective_essential
0.120658	0.303124	common_nonessential
0.135336	0.250024	common_nonessential
0.143394	0.258359	selective_essential
0.189059	0.358745	selective_essential
0.126493	0.320335	selective_essential
0.179463	0.330157	selective_essential
0.112649	0.315188	selective_essential
0.146403	0.228394	selective_essential
0.117346	0.299499	common_nonessential
0.292578	0.37723	selective_essential
0.111307	0.249526	selective_essential
0.0982591	0.356821	common_nonessential
0.10572	0.217095	common_nonessential
0.0965157	0.28032	common_nonessential
0.138298	0.305229	common_nonessential
0.154362	0.305839	selective_essential
0.113016	0.249562	common_nonessential
0.11936	0.212825	common_nonessential
0.150028	0.331227	selective_essential
0.112527	0.252511	selective_essential
0.155387	0.302686	selective_essential
0.121065	0.303656	common_nonessential
0.106892	0.24508	common_nonessential
0.107331	0.248092	selective_essential
0.121477	0.244101	common_nonessential
0.120425	0.269144	common_nonessential
0.132977	0.243258	selective_essential
0.112527	0.316358	common_nonessential
0.134816	0.271431	selective_essential
0.121396	0.259541	common_nonessential
0.132171	0.285154	selective_essential
0.172135	0.279564	selective_essential
0.194162	0.330774	selective_essential
0.139044	0.253406	selective_essential
0.114185	0.385946	common_nonessential
0.118119	0.314974	common_nonessential
0.130492	0.228771	common_nonessential
0.123569	0.226902	common_nonessential
0.119086	0.225695	common_nonessential
0.102312	0.3722	selective_essential
0.0939524	0.227201	common_nonessential
0.10526	0.3722	common_nonessential
0.125677	0.239084	common_nonessential
0.112994	0.297799	common_nonessential
0.112539	0.236995	common_nonessential
0.127442	0.23998	common_nonessential
0.124992	0.287217	selective_essential
0.122351	0.240709	selective_essential
0.187341	0.433485	selective_essential
0.141043	0.337303	common_nonessential
0.175687	0.345198	selective_essential
0.134455	0.328811	common_nonessential
0.132264	0.258322	selective_essential
0.210077	0.600579	selective_essential
0.192034	0.54417	selective_essential
0.118212	0.240865	selective_essential
0.0992136	0.251109	common_nonessential
0.125838	0.280463	common_nonessential
0.137778	0.295074	common_nonessential
0.210225	0.268458	selective_essential
0.105306	0.307708	common_nonessential
0.101506	0.225282	common_nonessential
0.130975	0.236136	common_nonessential
0.128233	0.257419	selective_essential
0.133415	0.315568	selective_essential
0.0979993	0.282769	common_nonessential
0.130167	0.288698	common_nonessential
0.130221	0.484	selective_essential
0.117428	0.296054	common_nonessential
0.148643	0.384515	selective_essential
0.126549	0.273979	common_nonessential
0.127221	0.301014	selective_essential
0.119465	0.295889	selective_essential
0.131339	0.289911	selective_essential
0.116117	0.234154	selective_essential
0.12252	0.23088	common_nonessential
0.27063	0.4016	selective_essential
0.119528	0.221028	common_nonessential
0.158245	0.428819	selective_essential
0.22993	0.419143	selective_essential
0.147404	0.293542	selective_essential
0.137969	0.269437	common_nonessential
0.195571	0.365634	common_essential
0.214806	0.59562	selective_essential
0.250097	0.468272	selective_essential
0.152628	0.309215	selective_essential
0.152547	0.245756	selective_essential
0.215415	0.41252	selective_essential
0.188835	0.641276	selective_essential
0.186026	0.544886	selective_essential
0.184273	0.709508	selective_essential
0.211927	0.709508	selective_essential
0.1889	0.641276	selective_essential
0.138095	0.238659	selective_essential
0.143014	0.25363	common_nonessential
0.107116	0.256604	common_nonessential
0.155978	0.292676	selective_essential
0.115195	0.296214	common_nonessential
0.139699	0.304675	common_nonessential
0.133566	0.343299	selective_essential
0.158058	0.44077	selective_essential
0.147329	0.334315	selective_essential
0.140505	0.267898	selective_essential
0.150371	0.388517	selective_essential
0.124739	0.226181	selective_essential
0.11963	0.227796	common_nonessential
0.138315	0.27637	common_nonessential
0.134566	0.254551	common_nonessential
0.142423	0.308808	selective_essential
0.131538	0.310005	selective_essential
0.118777	0.286999	common_nonessential
0.13303	0.253943	common_nonessential
0.134899	0.394904	selective_essential
0.125583	0.257949	common_nonessential
0.120353	0.223429	common_nonessential
0.0918477	0.228991	common_nonessential
0.123	0.267531	common_nonessential
0.130027	0.282466	common_nonessential
0.123443	0.236489	common_nonessential
0.130769	0.261597	common_nonessential
0.080397	0.236639	common_nonessential
0.103341	0.289991	common_nonessential
0.126562	0.218497	selective_essential
0.142007	0.247552	selective_essential
0.142365	0.240458	selective_essential
0.130531	0.352151	selective_essential
0.196264	0.315205	selective_essential
0.135408	0.259093	common_nonessential
0.115608	0.34041	selective_essential
0.143842	0.288649	selective_essential
0.442688	0.324997	selective_essential
0.273578	0.440426	selective_essential
0.125438	0.209856	common_nonessential
0.120246	0.27037	common_nonessential
0.100141	0.281017	selective_essential
0.117132	0.247042	selective_essential
0.141555	0.262055	selective_essential
0.12258	0.300682	selective_essential
0.159216	0.303059	selective_essential
0.111066	0.25691	common_nonessential
0.115987	0.311989	selective_essential
0.110624	0.390796	common_nonessential
0.132999	0.254328	common_nonessential
0.111137	0.262167	common_nonessential
0.128336	0.290682	selective_essential
0.118115	0.240088	selective_essential
0.129117	0.248815	common_nonessential
0.119899	0.309531	selective_essential
0.118206	0.290155	selective_essential
0.1481	0.279085	common_nonessential
0.21172	0.629486	common_nonessential
0.147701	0.313455	selective_essential
0.112905	0.36193	selective_essential
0.123429	0.34111	selective_essential
0.120853	0.267852	common_nonessential
0.127198	0.245633	common_nonessential
0.106064	0.248827	common_nonessential
0.0884463	0.292062	common_nonessential
0.159576	0.340118	selective_essential
0.0858723	0.292062	common_nonessential
0.131887	0.352213	selective_essential
0.0963615	0.277079	common_nonessential
0.179046	0.352303	selective_essential
0.160447	0.37738	selective_essential
0.189898	0.438539	common_essential
0.214452	0.378712	selective_essential
0.297237	0.379791	selective_essential
0.129835	0.244181	common_nonessential
0.190391	0.374005	common_essential
0.226437	0.491924	common_essential
0.170003	0.306701	selective_essential
0.14621	0.270235	selective_essential
0.139493	0.307363	selective_essential
0.108771	0.263389	selective_essential
0.112314	0.279714	common_nonessential
0.137519	0.229528	selective_essential
0.101528	0.303611	common_nonessential
0.13853	0.223879	common_nonessential
0.108651	0.293661	common_nonessential
0.11861	0.258136	common_nonessential
0.114139	0.212594	selective_essential
0.136029	0.268669	common_nonessential
0.102671	0.31441	common_nonessential
0.13946	0.310012	selective_essential
0.108419	0.284803	common_nonessential
0.128656	0.360366	selective_essential
0.14572	0.349415	selective_essential
0.136719	0.287714	common_nonessential
0.115366	0.240785	common_nonessential
0.132835	0.301927	common_nonessential
0.118787	0.255101	common_nonessential
0.123989	0.268509	selective_essential
0.124774	0.264237	common_nonessential
0.120245	0.235823	common_nonessential
0.116171	0.288399	common_nonessential
0.15693	0.315304	selective_essential
0.165929	0.302654	selective_essential
0.17328	0.213593	selective_essential
0.116322	0.302274	selective_essential
0.113512	0.293686	selective_essential
0.14462	0.389623	selective_essential
0.203081	0.472653	common_essential
0.110933	0.299289	common_nonessential
0.151995	0.267371	selective_essential
0.14169	0.23312	selective_essential
0.117069	0.255765	common_nonessential
0.158059	0.2732	selective_essential
0.208307	0.466283	selective_essential
0.127836	0.272558	selective_essential
0.124884	0.242484	common_nonessential
0.123423	0.25814	common_nonessential
0.147489	0.255675	selective_essential
0.129375	0.264225	common_nonessential
0.124386	0.268626	selective_essential
0.25835	0.319462	selective_essential
0.115573	0.275127	common_nonessential
0.131891	0.288316	common_nonessential
0.182114	0.337167	selective_essential
0.124307	0.28575	selective_essential
0.116998	0.324832	selective_essential
0.115609	0.276734	selective_essential
0.129512	0.283428	common_nonessential
0.140028	0.308752	selective_essential
0.141256	0.222255	common_nonessential
0.122463	0.341449	common_nonessential
0.118609	0.326052	common_nonessential
0.122732	0.241482	common_nonessential
0.134077	0.277644	selective_essential
0.119785	0.344343	selective_essential
0.125953	0.31549	selective_essential
0.146795	0.280962	selective_essential
0.11207	0.30387	selective_essential
0.120503	0.268509	common_nonessential
0.137973	0.343825	selective_essential
0.165608	0.278548	selective_essential
0.124031	0.274372	common_nonessential
0.143742	0.337245	selective_essential
0.145703	0.341121	selective_essential
0.131351	0.312807	selective_essential
0.107574	0.240781	common_nonessential
0.108904	0.296474	common_nonessential
0.117522	0.23587	common_nonessential
0.28755	0.559868	selective_essential
0.112612	0.236204	common_nonessential
0.238786	0.423353	selective_essential
0.137944	0.259313	selective_essential
0.14575	0.313018	selective_essential
0.116527	0.338173	selective_essential
0.118073	0.231214	common_nonessential
0.1227	0.321521	common_nonessential
0.121872	0.26026	common_nonessential
0.125875	0.307938	selective_essential
0.126724	0.300446	selective_essential
0.118902	0.299177	common_nonessential
0.143064	0.334759	selective_essential
0.12029	0.26488	common_nonessential
0.107501	0.240781	common_nonessential
0.15348	0.258021	selective_essential
0.105902	0.331189	common_nonessential
0.159639	0.291213	selective_essential
0.110005	0.254303	common_nonessential
0.249028	0.251271	selective_essential
0.158422	0.459242	selective_essential
0.100378	0.282589	common_nonessential
0.110856	0.267878	common_nonessential
0.0924378	0.289302	common_nonessential
0.118723	0.305968	selective_essential
0.122492	0.240533	common_nonessential
0.118293	0.305968	common_nonessential
0.103112	0.280766	common_nonessential
0.131955	0.333427	common_nonessential
0.116716	0.257658	common_nonessential
0.108452	0.235372	selective_essential
0.139331	0.270708	selective_essential
0.165485	0.270708	selective_essential
0.119798	0.247938	common_nonessential
0.175785	0.353543	selective_essential
0.115348	0.265292	common_nonessential
0.116783	0.26196	selective_essential
0.115852	0.244787	common_nonessential
0.126591	0.288612	selective_essential
0.121706	0.236666	common_nonessential
0.116293	0.219177	common_nonessential
0.11911	0.293073	selective_essential
0.137004	0.246161	selective_essential
0.119557	0.241566	common_nonessential
0.116389	0.299095	selective_essential
0.110026	0.261482	common_nonessential
0.109286	0.223128	common_nonessential
0.100634	0.212321	common_nonessential
0.117542	0.216158	common_nonessential
0.122191	0.299958	selective_essential
0.111522	0.328488	common_nonessential
0.129792	0.419182	selective_essential
0.136497	0.318971	selective_essential
0.121364	0.230227	common_nonessential
0.111963	0.273676	common_nonessential
0.135702	0.354652	selective_essential
0.141175	0.278309	selective_essential
0.0963718	0.298137	common_nonessential
0.117994	0.311719	common_nonessential
0.166261	0.368404	selective_essential
0.21588	0.457149	selective_essential
0.149416	0.331727	selective_essential
0.189713	0.430534	selective_essential
0.134673	0.256449	common_nonessential
0.145151	0.259143	selective_essential
0.079392	0.259238	selective_essential
0.127624	0.248037	selective_essential
0.159747	0.338544	selective_essential
0.137261	0.318476	common_nonessential
0.16308	0.372099	selective_essential
0.308114	0.779426	selective_essential
0.32578	0.779426	selective_essential
0.179684	0.423527	selective_essential
0.114715	0.284085	common_nonessential
0.15421	0.423527	selective_essential
0.124116	0.281668	selective_essential
0.128712	0.479312	selective_essential
0.158106	0.251346	selective_essential
0.118504	0.249009	selective_essential
0.143111	0.30879	selective_essential
0.117352	0.363968	common_nonessential
0.123145	0.299067	common_nonessential
0.126152	0.282203	selective_essential
0.128715	0.360426	common_nonessential
0.116414	0.26779	common_nonessential
0.138009	0.452642	common_nonessential
0.131145	0.32028	common_nonessential
0.121304	0.243995	common_nonessential
0.102733	0.299928	common_nonessential
0.130649	0.245098	common_nonessential
0.130522	0.320533	common_nonessential
0.136312	0.311122	common_nonessential
0.120677	0.245535	common_nonessential
0.108169	0.291252	common_nonessential
0.094012	0.31107	common_nonessential
0.249897	0.438543	selective_essential
0.129931	0.320533	selective_essential
0.127175	0.248895	common_nonessential
0.121219	0.352894	common_nonessential
0.118556	0.310516	selective_essential
0.122206	0.292966	selective_essential
0.131403	0.267573	common_nonessential
0.249178	0.316303	selective_essential
0.151762	0.343972	selective_essential
0.127321	0.27002	common_nonessential
0.171752	0.205678	selective_essential
0.15061	0.257134	selective_essential
0.11118	0.306689	common_nonessential
0.0893902	0.269042	selective_essential
0.131703	0.285169	selective_essential
0.136059	0.440737	selective_essential
0.115231	0.255644	common_nonessential
0.136938	0.347011	common_nonessential
0.124516	0.292075	common_nonessential
0.106672	0.381046	selective_essential
0.107153	0.233972	common_nonessential
0.132633	0.200921	common_nonessential
0.111321	0.258306	common_nonessential
0.115673	0.303876	selective_essential
0.121703	0.241704	selective_essential
0.121211	0.325906	common_nonessential
0.119351	0.300177	common_nonessential
0.10934	0.321171	common_nonessential
0.137872	0.335761	selective_essential
0.103675	0.245218	common_nonessential
0.122414	0.395559	selective_essential
0.129726	0.2854	common_nonessential
0.106375	0.258244	common_nonessential
0.131496	0.343286	selective_essential
0.161914	0.331395	selective_essential
0.119	0.408158	selective_essential
0.123398	0.28132	common_nonessential
0.113296	0.328922	common_nonessential
0.126727	0.249805	common_nonessential
0.135385	0.386027	selective_essential
0.110924	0.308176	common_nonessential
0.113608	0.244581	common_nonessential
0.109006	0.395559	common_nonessential
0.138087	0.320476	selective_essential
0.125472	0.32547	common_nonessential
0.123525	0.360516	selective_essential
0.1187	0.272771	common_nonessential
0.139254	0.265396	selective_essential
0.120764	0.297838	selective_essential
0.102141	0.299082	selective_essential
0.122418	0.266768	selective_essential
0.140751	0.262457	selective_essential
0.134339	0.208266	common_nonessential
0.121868	0.270815	selective_essential
0.126122	0.284273	common_nonessential
0.0994003	0.247183	common_nonessential
0.131343	0.266175	selective_essential
0.135169	0.34789	common_nonessential
0.125914	0.210127	common_nonessential
0.139963	0.395012	selective_essential
0.123615	0.227003	common_nonessential
0.137771	0.197737	selective_essential
0.142098	0.323913	selective_essential
0.135153	0.223244	selective_essential
0.119788	0.261713	common_nonessential
0.149039	0.323827	common_nonessential
0.137726	0.314379	selective_essential
0.170829	0.334941	selective_essential
0.136861	0.319008	common_nonessential
0.122098	0.293867	selective_essential
0.206946	0.383294	selective_essential
0.135137	0.213734	selective_essential
0.117656	0.297564	selective_essential
0.125952	0.259354	common_nonessential
0.119949	0.263428	common_nonessential
0.109227	0.217323	common_nonessential
0.124424	0.315076	common_nonessential
0.209608	0.341782	selective_essential
0.1239	0.227275	common_nonessential
0.138798	0.297858	selective_essential
0.268341	0.317019	selective_essential
0.139184	0.340003	selective_essential
0.294793	0.27444	selective_essential
0.117282	0.349211	selective_essential
0.244441	0.321007	selective_essential
0.131893	0.259268	selective_essential
0.148827	0.30414	selective_essential
0.109075	0.227675	common_nonessential
0.126219	0.249937	selective_essential
0.129328	0.228621	selective_essential
0.124636	0.216156	common_nonessential
0.114587	0.225569	common_nonessential
0.125869	0.233872	selective_essential
0.222723	0.665772	selective_essential
0.109319	0.248358	common_nonessential
0.0986707	0.266585	common_nonessential
0.133315	0.231894	selective_essential
0.21043	0.310275	selective_essential
0.182356	0.264981	selective_essential
0.112191	0.309828	common_nonessential
0.165139	0.660549	selective_essential
0.14148	0.660549	selective_essential
0.141391	0.309791	selective_essential
0.124429	0.263638	common_nonessential
0.130468	0.281162	common_nonessential
0.114378	0.218133	common_nonessential
0.113089	0.228208	selective_essential
0.110393	0.216196	common_nonessential
0.161507	0.383479	selective_essential
0.112719	0.240395	common_nonessential
0.133869	0.249609	selective_essential
0.116038	0.291673	common_nonessential
0.107978	0.272548	common_nonessential
0.142751	0.233133	common_nonessential
0.147207	0.235698	selective_essential
0.122772	0.293828	selective_essential
0.224984	0.408781	selective_essential
0.139211	0.294293	selective_essential
0.131811	0.303736	selective_essential
0.107142	0.271402	common_nonessential
0.125718	0.437913	selective_essential
0.14353	0.472452	common_nonessential
0.124694	0.227242	selective_essential
0.131591	0.337005	common_nonessential
0.143079	0.270044	selective_essential
0.103852	0.28126	common_nonessential
0.192377	0.472147	selective_essential
0.168013	0.33902	selective_essential
0.11368	0.257715	selective_essential
0.105602	0.264762	common_nonessential
0.138907	0.391453	selective_essential
0.181939	0.310384	selective_essential
0.114389	0.210395	common_nonessential
0.124524	0.258045	common_nonessential
0.154177	0.270062	selective_essential
0.115879	0.229616	selective_essential
0.104456	0.229037	common_nonessential
0.133001	0.342742	selective_essential
0.159482	0.459662	selective_essential
0.120181	0.330996	common_nonessential
0.124994	0.297443	selective_essential
0.124948	0.316285	common_nonessential
0.135089	0.309407	common_nonessential
0.120044	0.230933	common_nonessential
0.141959	0.297213	selective_essential
0.13833	0.25767	selective_essential
0.130355	0.245808	selective_essential
0.133413	0.228853	selective_essential
0.114207	0.246372	common_nonessential
0.14716	0.254163	selective_essential
0.149179	0.329207	common_nonessential
0.0953958	0.235078	common_nonessential
0.117889	0.219764	common_nonessential
0.131034	0.287937	selective_essential
0.125182	0.26348	common_nonessential
0.12276	0.260843	selective_essential
0.167924	0.441785	selective_essential
0.0946403	0.212791	selective_essential
0.319909	0.512575	selective_essential
0.10638	0.30959	selective_essential
0.27841	0.493383	selective_essential
0.226844	0.321227	selective_essential
0.255875	0.628665	selective_essential
0.151747	0.369135	selective_essential
0.156333	0.250897	selective_essential
0.145476	0.268735	selective_essential
0.176222	0.2276	selective_essential
0.212549	0.242402	selective_essential
0.157455	0.282315	selective_essential
0.155621	0.25623	selective_essential
0.243046	0.330821	selective_essential
0.238579	0.714664	selective_essential
0.136276	0.249497	common_nonessential
0.163112	0.369397	common_nonessential
0.158836	0.246526	selective_essential
0.125169	0.323424	common_nonessential
0.0985912	0.268159	selective_essential
0.157169	0.341935	selective_essential
0.127033	0.296184	common_nonessential
0.12416	0.249745	selective_essential
0.102322	0.232944	common_nonessential
0.132507	0.230767	common_nonessential
0.136149	0.243054	selective_essential
0.152187	0.404093	selective_essential
0.178719	0.288473	common_essential
0.147844	0.285524	selective_essential
0.113316	0.298993	selective_essential
0.138448	0.22987	selective_essential
0.143378	0.295484	selective_essential
0.131891	0.302924	selective_essential
0.11622	0.360756	selective_essential
0.120793	0.260918	common_nonessential
0.139083	0.392163	selective_essential
0.117199	0.312969	common_nonessential
0.120299	0.241357	common_nonessential
0.125825	0.279861	selective_essential
0.129671	0.231604	selective_essential
0.124916	0.242898	selective_essential
0.127715	0.246785	selective_essential
0.164776	0.346185	selective_essential
0.114322	0.368289	common_nonessential
0.127315	0.213824	common_nonessential
0.139457	0.284851	selective_essential
0.108211	0.268801	selective_essential
0.113324	0.280695	common_nonessential
0.113654	0.258368	common_nonessential
0.138595	0.237537	common_nonessential
0.266984	0.336785	selective_essential
0.144617	0.295545	selective_essential
0.250563	0.467641	selective_essential
0.123493	0.233261	common_nonessential
0.125418	0.231697	selective_essential
0.114726	0.224741	selective_essential
0.11524	0.280324	selective_essential
0.114561	0.23385	selective_essential
0.101359	0.24035	selective_essential
0.121769	0.226289	selective_essential
0.136623	0.438224	selective_essential
0.131967	0.282529	selective_essential
0.125005	0.255826	common_nonessential
0.188776	0.529497	selective_essential
0.124432	0.23933	common_nonessential
0.103759	0.276042	common_nonessential
0.106258	0.257203	common_nonessential
0.276762	0.67312	selective_essential
0.112578	0.234323	common_nonessential
0.134057	0.249568	selective_essential
0.142729	0.330757	selective_essential
0.11671	0.280463	selective_essential
0.115477	0.310538	common_nonessential
0.190248	0.596288	selective_essential
0.191464	0.670572	selective_essential
0.259674	0.670572	selective_essential
0.158951	0.247299	selective_essential
0.129393	0.251252	common_nonessential
0.0938272	0.27245	common_nonessential
0.145273	0.256375	selective_essential
0.0963077	0.213064	common_nonessential
0.12312	0.282812	selective_essential
0.139986	0.275234	selective_essential
0.150232	0.254368	common_nonessential
0.14261	0.31535	selective_essential
0.138337	0.318104	selective_essential
0.263559	0.26516	selective_essential
0.136369	0.274957	common_nonessential
0.131622	0.24757	common_nonessential
0.147361	0.283627	selective_essential
0.135468	0.240391	selective_essential
0.121173	0.276089	selective_essential
0.125399	0.235041	selective_essential
0.111103	0.263443	selective_essential
0.121204	0.25029	common_nonessential
0.101444	0.253709	selective_essential
0.122708	0.225319	selective_essential
0.101293	0.234349	common_nonessential
0.112928	0.363399	selective_essential
0.139745	0.285158	selective_essential
0.116308	0.207479	common_nonessential
0.127918	0.246908	common_nonessential
0.0975205	0.285158	common_nonessential
0.140073	0.263561	selective_essential
0.13984	0.264587	selective_essential
0.134577	0.297474	selective_essential
0.113151	0.216109	selective_essential
0.0961291	0.278603	common_nonessential
0.139042	0.23956	selective_essential
0.0994823	0.267195	common_nonessential
0.121141	0.246306	selective_essential
0.151958	0.23979	selective_essential
0.128242	0.286814	common_nonessential
0.127339	0.274468	common_nonessential
0.144454	0.293869	selective_essential
0.131727	0.360409	common_nonessential
0.102112	0.253358	selective_essential
0.119295	0.284123	selective_essential
0.10168	0.280701	common_nonessential
0.127182	0.215807	common_nonessential
0.110734	0.279935	common_nonessential
0.142063	0.354497	selective_essential
0.118233	0.210216	common_nonessential
0.13005	0.294955	common_nonessential
0.112458	0.243573	common_nonessential
0.182977	0.233602	selective_essential
0.125472	0.215068	common_nonessential
0.116852	0.239482	common_nonessential
0.136344	0.442981	selective_essential
0.169386	0.26317	selective_essential
0.11633	0.354113	selective_essential
0.128361	0.221575	selective_essential
0.131865	0.254203	selective_essential
0.156842	0.376503	selective_essential
0.167449	0.376503	selective_essential
0.157265	0.237182	selective_essential
0.134731	0.250944	selective_essential
0.107431	0.237609	common_nonessential
0.135856	0.236312	selective_essential
0.147053	0.2855	selective_essential
0.200752	0.398061	selective_essential
0.191918	0.304263	selective_essential
0.12887	0.280037	common_nonessential
0.128718	0.304898	common_nonessential
0.213341	0.488845	selective_essential
0.170176	0.316357	selective_essential
0.15547	0.387713	selective_essential
0.136261	0.273035	selective_essential
0.107686	0.238934	common_nonessential
0.11188	0.243406	selective_essential
0.100501	0.246611	common_nonessential
0.144375	0.309116	selective_essential
0.137696	0.33518	selective_essential
0.139325	0.367195	selective_essential
0.117594	0.361536	selective_essential
0.262862	0.725007	selective_essential
0.229673	0.534022	selective_essential
0.124992	0.226395	selective_essential
0.091704	0.254473	common_nonessential
0.122474	0.30576	common_nonessential
0.115374	0.300111	common_nonessential
0.110881	0.274046	common_nonessential
0.13033	0.246685	selective_essential
0.134711	0.297823	selective_essential
0.211116	0.310462	selective_essential
0.149579	0.273922	selective_essential
0.129885	0.329515	selective_essential
0.135183	0.325312	common_nonessential
0.155548	0.258183	selective_essential
0.121669	0.252822	common_nonessential
0.125512	0.412707	selective_essential
0.133186	0.272103	selective_essential
0.128323	0.237382	common_nonessential
0.153729	0.338195	selective_essential
0.138306	0.217109	common_nonessential
0.1143	0.309357	selective_essential
0.110631	0.242669	common_nonessential
0.147244	0.294811	selective_essential
0.115104	0.292849	common_nonessential
0.169134	0.260762	selective_essential
0.142507	0.263546	selective_essential
0.140496	0.264562	common_nonessential
0.156285	0.303928	selective_essential
0.117016	0.30707	selective_essential
0.129637	0.31029	selective_essential
0.157046	0.231425	selective_essential
0.14201	0.341277	selective_essential
0.107331	0.252639	common_nonessential
0.125796	0.265714	selective_essential
0.222067	0.466247	selective_essential
0.121459	0.281606	selective_essential
0.132108	0.278972	selective_essential
0.137844	0.23905	selective_essential
0.138689	0.259712	selective_essential
0.22758	0.713188	selective_essential
0.130059	0.238232	common_nonessential
0.152796	0.398453	selective_essential
0.19104	0.590828	selective_essential
0.159754	0.398453	selective_essential
0.171749	0.47423	selective_essential
0.139755	0.415601	selective_essential
0.131137	0.287723	selective_essential
0.152825	0.270445	selective_essential
0.147946	0.412718	selective_essential
0.0990429	0.249526	common_nonessential
0.158166	0.50004	selective_essential
0.123406	0.293985	selective_essential
0.151376	0.270348	selective_essential
0.128797	0.365399	selective_essential
0.16411	0.28342	selective_essential
0.128923	0.363162	common_nonessential
0.14477	0.50004	common_nonessential
0.220767	0.63288	selective_essential
0.290637	0.81481	selective_essential
0.120503	0.264397	common_nonessential
0.297602	0.26944	selective_essential
0.127206	0.333041	common_nonessential
0.212723	0.60583	selective_essential
0.194487	0.603792	selective_essential
0.150286	0.302358	selective_essential
0.139281	0.287388	selective_essential
0.133832	0.311096	selective_essential
0.130289	0.285863	common_nonessential
0.165566	0.407105	selective_essential
0.130551	0.242826	selective_essential
0.116509	0.211646	common_nonessential
0.120157	0.245394	common_nonessential
0.117319	0.2732	common_nonessential
0.121861	0.225487	common_nonessential
0.120214	0.287249	selective_essential
0.126613	0.320722	common_nonessential
0.17806	0.289346	selective_essential
0.126607	0.311415	common_nonessential
0.137901	0.277541	selective_essential
0.12009	0.246322	common_nonessential
0.0978903	0.238675	common_nonessential
0.403663	0.407491	selective_essential
0.130135	0.291548	common_nonessential
0.131172	0.387633	selective_essential
0.127755	0.290158	selective_essential
0.116381	0.320636	common_nonessential
0.125976	0.307523	common_nonessential
0.277012	0.38684	selective_essential
0.118576	0.271037	selective_essential
0.141849	0.341196	selective_essential
0.110119	0.367341	common_nonessential
0.214539	0.300381	selective_essential
0.142617	0.286688	selective_essential
0.22754	0.235413	selective_essential
0.101816	0.247484	common_nonessential
0.135216	0.246259	selective_essential
0.141883	0.313452	selective_essential
0.232465	0.382546	selective_essential
0.117973	0.24379	selective_essential
0.116655	0.320487	common_nonessential
0.11624	0.290174	common_nonessential
0.204512	0.609102	selective_essential
0.225709	0.672335	selective_essential
0.221245	0.662188	selective_essential
0.216639	0.585158	selective_essential
0.199602	0.601573	selective_essential
0.129238	0.252618	selective_essential
0.137901	0.289573	selective_essential
0.125404	0.294098	selective_essential
0.108238	0.232969	common_nonessential
0.113871	0.335554	selective_essential
0.291982	0.672335	selective_essential
0.168411	0.556095	selective_essential
0.163978	0.497808	selective_essential
0.140251	0.277691	selective_essential
0.146406	0.348742	selective_essential
0.206052	0.595875	selective_essential
0.162618	0.608129	selective_essential
0.182067	0.570938	selective_essential
0.192628	0.543961	selective_essential
0.121677	0.246673	common_nonessential
0.298591	0.642902	selective_essential
0.119028	0.278729	common_nonessential
0.267453	0.642902	selective_essential
0.174319	0.341872	selective_essential
0.170688	0.313899	selective_essential
0.116816	0.313971	selective_essential
0.194505	0.547222	common_essential
0.233322	0.547222	common_essential
0.172196	0.264377	selective_essential
0.11396	0.281694	common_nonessential
0.275291	0.306412	selective_essential
0.124733	0.26293	common_nonessential
0.221518	0.472896	selective_essential
0.121832	0.274967	selective_essential
0.327955	0.4592	selective_essential
0.203722	0.37738	selective_essential
0.116069	0.229707	common_nonessential
0.202511	0.367419	selective_essential
0.19228	0.397905	selective_essential
0.125218	0.247541	selective_essential
0.24208	0.472896	selective_essential
0.283977	0.38941	selective_essential
0.127545	0.252465	selective_essential
0.114997	0.229012	common_nonessential
0.211665	0.320685	selective_essential
0.186389	0.407105	selective_essential
0.115157	0.213452	common_nonessential
0.109694	0.225846	common_nonessential
0.129048	0.247817	selective_essential
0.135975	0.234403	common_nonessential
0.114728	0.331273	selective_essential
0.129952	0.300946	selective_essential
0.101525	0.227614	common_nonessential
0.119481	0.336944	selective_essential
0.125606	0.203993	common_nonessential
0.125396	0.237206	selective_essential
0.187556	0.431465	selective_essential
0.187319	0.349793	selective_essential
0.111436	0.243292	common_nonessential
0.175116	0.349793	selective_essential
0.179603	0.500184	selective_essential
0.107892	0.23713	common_nonessential
0.211708	0.482775	selective_essential
0.156102	0.266017	selective_essential
0.165195	0.285517	selective_essential
0.139443	0.252061	selective_essential
0.14432	0.2524	selective_essential
0.206756	0.641265	selective_essential
0.129683	0.287168	common_nonessential
0.100077	0.320327	selective_essential
0.18953	0.623129	selective_essential
0.124228	0.232231	common_nonessential
0.134951	0.30293	selective_essential
0.276316	0.357457	selective_essential
0.14441	0.265863	selective_essential
0.1285	0.284956	selective_essential
0.1586	0.312058	selective_essential
0.17635	0.461199	selective_essential
0.19898	0.458929	selective_essential
0.169834	0.517695	selective_essential
0.207467	0.407126	common_essential
0.116769	0.306618	selective_essential
0.14648	0.233731	selective_essential
0.166216	0.366654	selective_essential
0.131922	0.402868	selective_essential
0.114097	0.281669	common_nonessential
0.135974	0.353319	selective_essential
0.124635	0.283604	selective_essential
0.14344	0.25853	selective_essential
0.135097	0.257147	selective_essential
0.121013	0.243778	selective_essential
0.132121	0.219971	selective_essential
0.12852	0.274874	selective_essential
0.12319	0.254113	selective_essential
0.215353	0.373708	selective_essential
0.139013	0.261215	selective_essential
0.147103	0.266516	selective_essential
0.1119	0.366485	selective_essential
0.105658	0.231867	common_nonessential
0.18268	0.410914	selective_essential
0.121344	0.323337	selective_essential
0.137417	0.218398	common_nonessential
0.109414	0.226963	common_nonessential
0.108153	0.24663	common_nonessential
0.138562	0.25752	common_nonessential
0.110422	0.219277	common_nonessential
0.131095	0.28101	common_nonessential
0.116286	0.28927	common_nonessential
0.098566	0.277081	common_nonessential
0.185546	0.580043	selective_essential
0.127256	0.272201	common_nonessential
0.140427	0.26016	selective_essential
0.179555	0.527133	selective_essential
0.100078	0.294312	common_nonessential
0.155568	0.400179	selective_essential
0.134834	0.319604	selective_essential
0.13935	0.276685	selective_essential
0.145023	0.448286	selective_essential
0.136883	0.28362	selective_essential
0.122098	0.285442	common_nonessential
0.124113	0.311911	common_nonessential
0.136247	0.301402	selective_essential
0.113373	0.276494	common_nonessential
0.132579	0.32374	common_nonessential
0.133395	0.234199	selective_essential
0.117751	0.312556	selective_essential
0.116048	0.309998	common_nonessential
0.145991	0.250901	selective_essential
0.122418	0.302415	selective_essential
0.130625	0.277107	selective_essential
0.110971	0.309322	common_nonessential
0.170358	0.467025	selective_essential
0.125193	0.295669	common_nonessential
0.158207	0.469752	selective_essential
0.133071	0.408992	selective_essential
0.140843	0.310685	selective_essential
0.123515	0.332149	common_nonessential
0.111658	0.279557	selective_essential
0.116486	0.255391	common_nonessential
0.125574	0.272995	common_nonessential
0.148874	0.253856	common_nonessential
0.114351	0.319278	common_nonessential
0.138663	0.220717	selective_essential
0.15362	0.226666	selective_essential
0.126702	0.235575	selective_essential
0.144977	0.356692	selective_essential
0.10481	0.357148	common_nonessential
0.150848	0.267938	selective_essential
0.115177	0.229597	selective_essential
0.147334	0.262046	common_nonessential
0.121662	0.271343	common_nonessential
0.182142	0.287368	selective_essential
0.139234	0.283213	common_nonessential
0.120221	0.321852	selective_essential
0.141774	0.234168	selective_essential
0.145101	0.27508	selective_essential
0.116408	0.244698	selective_essential
0.163057	0.293682	selective_essential
0.2128	0.395799	selective_essential
0.199458	0.398053	selective_essential
0.100707	0.279651	common_nonessential
0.116728	0.252186	selective_essential
0.173213	0.343292	selective_essential
0.257784	0.260563	selective_essential
0.236442	0.55826	selective_essential
0.115772	0.253916	common_nonessential
0.12884	0.242965	selective_essential
0.129752	0.269824	common_nonessential
0.14174	0.234861	selective_essential
0.117676	0.229891	common_nonessential
0.120631	0.271953	selective_essential
0.14738	0.330306	selective_essential
0.145701	0.335192	selective_essential
0.144901	0.28259	common_nonessential
0.171001	0.377363	selective_essential
0.151644	0.286913	selective_essential
0.155707	0.333608	selective_essential
0.0912455	0.221098	common_nonessential
0.121501	0.34459	common_nonessential
0.13013	0.275297	selective_essential
0.116706	0.315011	selective_essential
0.103643	0.28912	common_nonessential
0.148138	0.451224	selective_essential
0.134618	0.23028	common_nonessential
0.12448	0.218031	common_nonessential
0.102558	0.310138	common_nonessential
0.112948	0.263593	common_nonessential
0.100443	0.225203	common_nonessential
0.112687	0.232664	common_nonessential
0.129174	0.282162	selective_essential
0.123623	0.257385	common_nonessential
0.140203	0.329213	selective_essential
0.154304	0.25501	selective_essential
0.104466	0.296796	common_nonessential
0.185766	0.444395	selective_essential
0.235354	0.549288	selective_essential
0.174593	0.307585	selective_essential
0.118443	0.29983	common_nonessential
0.201162	0.337799	selective_essential
0.145087	0.283172	selective_essential
0.152829	0.345614	selective_essential
0.148741	0.266728	selective_essential
0.116757	0.287068	common_nonessential
0.153803	0.255643	selective_essential
0.154166	0.344909	selective_essential
0.132307	0.28428	common_nonessential
0.125675	0.326268	common_nonessential
0.129399	0.236696	selective_essential
0.134372	0.438428	common_nonessential
0.175691	0.404535	selective_essential
0.149273	0.247748	selective_essential
0.150482	0.237067	selective_essential
0.210577	0.406915	selective_essential
0.110392	0.249406	selective_essential
0.469414	0.269612	selective_essential
0.131355	0.331574	selective_essential
0.130853	0.302386	selective_essential
0.112359	0.271763	selective_essential
0.119074	0.373183	common_nonessential
0.113657	0.253336	selective_essential
0.113723	0.346502	selective_essential
0.152385	0.392288	selective_essential
0.140034	0.277628	common_nonessential
0.19817	0.33461	selective_essential
0.140781	0.292219	selective_essential
0.129998	0.234992	selective_essential
0.120792	0.215383	common_nonessential
0.137615	0.315883	selective_essential
0.146939	0.218705	selective_essential
0.195072	0.251136	selective_essential
0.204776	0.235059	selective_essential
0.107418	0.240405	selective_essential
0.115976	0.232149	selective_essential
0.136795	0.225611	common_nonessential
0.255858	0.47539	selective_essential
0.182088	0.250116	selective_essential
0.175911	0.399457	selective_essential
0.227258	0.707564	selective_essential
0.117509	0.240768	common_nonessential
0.140312	0.283088	selective_essential
0.11693	0.27405	common_nonessential
0.120889	0.238246	common_nonessential
0.104404	0.362658	common_nonessential
0.204398	0.249659	selective_essential
0.119739	0.255077	selective_essential
0.172035	0.379569	selective_essential
0.129044	0.251633	selective_essential
0.0983828	0.322672	selective_essential
0.17605	0.25457	selective_essential
0.12024	0.272383	selective_essential
0.118896	0.253885	common_nonessential
0.10479	0.254923	common_nonessential
0.125792	0.226153	common_nonessential
0.117721	0.295093	common_nonessential
0.136069	0.318624	common_nonessential
0.109368	0.322191	selective_essential
0.117397	0.357138	selective_essential
0.144236	0.395226	selective_essential
0.140711	0.309998	selective_essential
0.105598	0.235857	selective_essential
0.113161	0.293985	selective_essential
0.109764	0.317776	selective_essential
0.135909	0.275896	selective_essential
0.121836	0.246078	selective_essential
0.10732	0.311299	selective_essential
0.141974	0.31908	selective_essential
0.0882661	0.248708	common_nonessential
0.130048	0.369524	common_nonessential
0.0970162	0.299646	selective_essential
0.134941	0.263354	selective_essential
0.127129	0.285938	common_nonessential
0.112983	0.238707	selective_essential
0.138797	0.286211	common_nonessential
0.138239	0.303048	selective_essential
0.165636	0.289043	selective_essential
0.162318	0.259286	selective_essential
0.0992089	0.235153	common_nonessential
0.137231	0.275921	selective_essential
0.141547	0.246355	selective_essential
0.13763	0.317887	selective_essential
0.153569	0.270796	selective_essential
0.14022	0.241557	selective_essential
0.152935	0.505942	selective_essential
0.20811	0.586407	selective_essential
0.138038	0.363474	selective_essential
0.166371	0.352682	selective_essential
0.114899	0.266479	common_nonessential
0.12751	0.261199	selective_essential
0.11843	0.308234	selective_essential
0.114197	0.305906	common_nonessential
0.227733	0.55013	selective_essential
0.11581	0.219979	selective_essential
0.188479	0.31751	common_essential
0.275202	0.64224	selective_essential
0.109475	0.251543	common_nonessential
0.140693	0.274	selective_essential
0.116142	0.275071	common_nonessential
0.125356	0.27078	selective_essential
0.119628	0.276142	selective_essential
0.129125	0.303476	selective_essential
0.169429	0.452332	selective_essential
0.129632	0.270412	common_nonessential
0.111598	0.23048	common_nonessential
0.133723	0.3564	common_nonessential
0.139041	0.245052	selective_essential
0.15436	0.257539	selective_essential
0.135605	0.24214	selective_essential
0.122985	0.263608	selective_essential
0.118471	0.239452	selective_essential
0.121577	0.29347	common_nonessential
0.125334	0.272659	common_nonessential
0.140911	0.268378	selective_essential
0.153891	0.364351	selective_essential
0.158974	0.331362	selective_essential
0.102777	0.276996	common_nonessential
0.115829	0.275162	common_nonessential
0.125669	0.223284	selective_essential
0.117464	0.258981	common_nonessential
0.121714	0.228835	common_nonessential
0.110469	0.251939	common_nonessential
0.106871	0.265647	common_nonessential
0.111846	0.275484	common_nonessential
0.124678	0.239529	common_nonessential
0.125579	0.386866	selective_essential
0.14725	0.24439	common_nonessential
0.154433	0.242329	common_nonessential
0.11146	0.260275	common_nonessential
0.2133	0.476771	selective_essential
0.131251	0.255797	common_nonessential
0.141984	0.244514	selective_essential
0.156216	0.250209	common_essential
0.119639	0.225914	common_nonessential
0.0985604	0.324265	selective_essential
0.154213	0.253908	selective_essential
0.153213	0.230863	selective_essential
0.175153	0.468734	selective_essential
0.136866	0.31632	selective_essential
0.129097	0.210352	selective_essential
0.098661	0.300324	common_nonessential
0.13297	0.337426	selective_essential
0.153074	0.244911	selective_essential
0.141689	0.23555	selective_essential
0.153694	0.350739	selective_essential
0.106613	0.229923	common_nonessential
0.133908	0.304664	selective_essential
0.131699	0.279592	selective_essential
0.193942	0.624074	selective_essential
0.138967	0.384254	selective_essential
0.119532	0.218768	common_nonessential
0.170814	0.320096	common_essential
0.203854	0.326275	selective_essential
0.122731	0.37864	selective_essential
0.14469	0.285634	common_nonessential
0.145028	0.37864	selective_essential
0.161686	0.330956	selective_essential
0.134621	0.224687	common_nonessential
0.106694	0.263608	common_nonessential
0.120149	0.304372	common_nonessential
0.112212	0.40681	common_nonessential
0.106282	0.313815	common_nonessential
0.10784	0.395693	common_nonessential
0.126579	0.40681	common_nonessential
0.115337	0.336298	selective_essential
0.11981	0.313631	selective_essential
0.122021	0.35223	selective_essential
0.123575	0.351975	selective_essential
0.118692	0.279232	common_nonessential
0.140887	0.251143	selective_essential
0.218212	0.393408	selective_essential
0.322121	0.650886	selective_essential
0.228727	0.366191	selective_essential
0.321294	0.722822	selective_essential
0.199498	0.55826	selective_essential
0.226175	0.561748	selective_essential
0.153184	0.257663	selective_essential
0.210726	0.458337	selective_essential
0.311035	0.370822	selective_essential
0.13126	0.249747	common_nonessential
0.236257	0.356284	selective_essential
0.1705	0.570538	selective_essential
0.177799	0.487913	selective_essential
0.257375	0.697016	selective_essential
0.132359	0.27915	selective_essential
0.194311	0.388951	selective_essential
0.196024	0.335809	selective_essential
0.14745	0.278799	selective_essential
0.121744	0.248704	common_nonessential
0.123792	0.294817	common_nonessential
0.107851	0.233121	common_nonessential
0.1205	0.265832	selective_essential
0.0997283	0.288852	common_nonessential
0.176615	0.506077	selective_essential
0.189163	0.266876	selective_essential
0.214406	0.556382	selective_essential
0.171518	0.38694	selective_essential
0.14175	0.331903	selective_essential
0.104955	0.270114	common_nonessential
0.236001	0.589826	selective_essential
0.105994	0.25383	common_nonessential
0.0813984	0.234977	selective_essential
0.118998	0.331142	common_nonessential
0.143228	0.242134	selective_essential
0.128119	0.243118	selective_essential
0.133021	0.298721	selective_essential
0.139742	0.362194	selective_essential
0.130332	0.325203	selective_essential
0.192178	0.269427	selective_essential
0.125196	0.247087	common_nonessential
0.12771	0.325927	selective_essential
0.10196	0.266552	common_nonessential
0.117353	0.255633	common_nonessential
0.124933	0.22505	common_nonessential
0.127926	0.27479	common_nonessential
0.106814	0.225031	common_nonessential
0.222663	0.448444	selective_essential
0.125954	0.232997	common_nonessential
0.119343	0.238914	selective_essential
0.128852	0.269356	selective_essential
0.10184	0.239317	common_nonessential
0.128652	0.309206	selective_essential
0.141002	0.255208	selective_essential
0.125925	0.236765	common_nonessential
0.149535	0.371841	selective_essential
0.129491	0.24054	selective_essential
0.130226	0.275514	selective_essential
0.114143	0.29368	selective_essential
0.138922	0.294881	selective_essential
0.134965	0.296702	common_nonessential
0.123084	0.241367	selective_essential
0.183899	0.257196	selective_essential
0.158462	0.268308	selective_essential
0.183625	0.249186	selective_essential
0.141084	0.256003	selective_essential
0.119629	0.3319	common_nonessential
0.096637	0.269624	common_nonessential
0.107124	0.236063	selective_essential
0.113394	0.277927	common_nonessential
0.13937	0.263164	selective_essential
0.108592	0.275692	common_nonessential
0.110293	0.333467	common_nonessential
0.117171	0.258671	common_nonessential
0.108083	0.239508	common_nonessential
0.108181	0.242316	common_nonessential
0.125963	0.226265	common_nonessential
0.130922	0.249141	selective_essential
0.110581	0.231844	selective_essential
0.115183	0.254275	common_nonessential
0.159899	0.221654	selective_essential
0.223834	0.341925	selective_essential
0.295087	0.510213	common_essential
0.243626	0.451609	selective_essential
0.182924	0.306051	common_essential
0.186761	0.315717	selective_essential
0.125009	0.205714	selective_essential
0.165905	0.257235	selective_essential
0.126465	0.307246	common_nonessential
0.128757	0.332647	common_nonessential
0.141085	0.225032	selective_essential
0.0879066	0.24674	common_nonessential
0.115837	0.212859	common_nonessential
0.13898	0.297873	selective_essential
0.104412	0.272508	common_nonessential
0.110036	0.223102	common_nonessential
0.141849	0.263288	common_nonessential
0.101053	0.229715	common_nonessential
0.110944	0.249999	common_nonessential
0.148485	0.348768	selective_essential
0.138921	0.274151	selective_essential
0.121478	0.281857	common_nonessential
0.123696	0.24836	selective_essential
0.114968	0.267964	common_nonessential
0.114921	0.264702	common_nonessential
0.140498	0.399928	selective_essential
0.137499	0.217301	selective_essential
0.120553	0.379873	common_nonessential
0.0951701	0.289885	common_nonessential
0.1077	0.332056	common_nonessential
0.135478	0.286932	common_nonessential
0.139844	0.388713	selective_essential
0.114524	0.27316	common_nonessential
0.136615	0.243716	selective_essential
0.118942	0.244429	selective_essential
0.168366	0.272572	selective_essential
0.144772	0.226603	selective_essential
0.124434	0.212595	common_nonessential
0.122579	0.42433	selective_essential
0.126442	0.395436	selective_essential
0.135647	0.220233	common_nonessential
0.126237	0.264727	selective_essential
0.142367	0.228158	selective_essential
0.147144	0.267288	selective_essential
0.119736	0.307238	selective_essential
0.123304	0.288376	common_nonessential
0.102718	0.255568	common_nonessential
0.107131	0.32645	common_nonessential
0.11576	0.280552	common_nonessential
0.118153	0.241926	selective_essential
0.164524	0.272928	selective_essential
0.197063	0.441545	selective_essential
0.134244	0.25211	common_nonessential
0.118416	0.316164	common_nonessential
0.154325	0.268804	selective_essential
0.140647	0.275206	common_nonessential
0.123236	0.279747	common_nonessential
0.159644	0.510556	selective_essential
0.156662	0.486525	common_nonessential
0.148735	0.340627	common_nonessential
0.142759	0.251177	selective_essential
0.117115	0.257185	common_nonessential
0.132767	0.240693	common_nonessential
0.117574	0.243889	selective_essential
0.12721	0.323439	selective_essential
0.103491	0.281739	common_nonessential
0.129204	0.297975	common_nonessential
0.117394	0.326068	selective_essential
0.108211	0.294345	common_nonessential
0.128218	0.304862	common_nonessential
0.133999	0.23808	common_nonessential
0.127166	0.234328	selective_essential
0.227686	0.525177	selective_essential
0.110065	0.257382	common_nonessential
0.130613	0.328412	selective_essential
0.120526	0.24341	common_nonessential
0.122785	0.266548	common_nonessential
0.102016	0.224322	common_nonessential
0.119076	0.328444	common_nonessential
0.127164	0.262834	selective_essential
0.136713	0.334889	selective_essential
0.122399	0.250668	common_nonessential
0.130993	0.277293	selective_essential
0.103924	0.315777	common_nonessential
0.350863	0.498517	selective_essential
0.107373	0.26611	common_nonessential
0.113886	0.257819	common_nonessential
0.153208	0.249709	selective_essential
0.130337	0.214533	selective_essential
0.138145	0.349508	selective_essential
0.118146	0.381288	common_nonessential
0.125314	0.253362	selective_essential
0.145326	0.50385	selective_essential
0.126192	0.312715	selective_essential
0.127485	0.318249	selective_essential
0.117063	0.415524	common_nonessential
0.111991	0.25622	common_nonessential
0.164996	0.331309	selective_essential
0.163243	0.463913	selective_essential
0.13747	0.377767	selective_essential
0.144334	0.263575	selective_essential
0.162371	0.442293	selective_essential
0.116531	0.226712	common_nonessential
0.110139	0.390901	common_nonessential
0.128678	0.352729	selective_essential
0.106166	0.303621	common_nonessential
0.111021	0.231448	common_nonessential
0.100386	0.222304	common_nonessential
0.146103	0.225514	selective_essential
0.119376	0.278572	selective_essential
0.162693	0.35563	selective_essential
0.143008	0.260398	common_nonessential
0.140338	0.291887	selective_essential
0.116613	0.335581	selective_essential
0.119677	0.270948	common_nonessential
0.1243	0.388185	common_nonessential
0.11638	0.266636	common_nonessential
0.15597	0.25298	selective_essential
0.254506	0.479985	selective_essential
0.156536	0.310646	selective_essential
0.151133	0.330581	selective_essential
0.142032	0.374396	selective_essential
0.126958	0.365721	selective_essential
0.239589	0.341195	selective_essential
0.131554	0.302488	common_nonessential
0.11886	0.287173	common_nonessential
0.140222	0.366866	selective_essential
0.145416	0.282883	selective_essential
0.185356	0.61191	selective_essential
0.12633	0.313097	common_nonessential
0.11654	0.362979	common_nonessential
0.142605	0.255	selective_essential
0.122837	0.267159	common_nonessential
0.208799	0.493878	selective_essential
0.132606	0.282612	common_nonessential
0.125043	0.282612	selective_essential
0.124266	0.278557	common_nonessential
0.112216	0.273503	common_nonessential
0.214855	0.530068	selective_essential
0.132308	0.297919	selective_essential
0.124606	0.257163	common_nonessential
0.126756	0.278749	selective_essential
0.114971	0.238654	common_nonessential
0.133135	0.321106	common_nonessential
0.135862	0.220627	selective_essential
0.120898	0.357114	common_nonessential
0.128764	0.251516	selective_essential
0.119678	0.301984	selective_essential
0.15819	0.265186	selective_essential
0.137683	0.238437	selective_essential
0.1188	0.286792	selective_essential
0.122607	0.219559	selective_essential
0.109596	0.311699	common_nonessential
0.124594	0.291475	selective_essential
0.141198	0.276742	selective_essential
0.105892	0.239778	common_nonessential
0.106358	0.316371	common_nonessential
0.113105	0.243675	selective_essential
0.123961	0.318086	selective_essential
0.307247	0.624989	common_essential
0.145564	0.381245	selective_essential
0.120048	0.34098	common_nonessential
0.124852	0.306954	selective_essential
0.146324	0.262046	common_nonessential
0.109626	0.327718	selective_essential
0.122562	0.253069	selective_essential
0.156503	0.276047	selective_essential
0.112283	0.286567	common_nonessential
0.114716	0.347918	common_nonessential
0.10927	0.270144	common_nonessential
0.12801	0.282534	selective_essential
0.127066	0.316435	selective_essential
0.132476	0.250505	common_nonessential
0.11532	0.234557	common_nonessential
0.108797	0.286934	common_nonessential
0.120521	0.381869	common_nonessential
0.121397	0.235638	common_nonessential
0.12703	0.289675	selective_essential
0.124657	0.251279	common_nonessential
0.112128	0.257561	common_nonessential
0.132623	0.219019	selective_essential
0.137057	0.237351	common_nonessential
0.136241	0.324282	selective_essential
0.127355	0.311121	selective_essential
0.136393	0.273036	selective_essential
0.129583	0.225526	common_nonessential
0.1303	0.395517	selective_essential
0.13315	0.325298	selective_essential
0.10987	0.347648	common_nonessential
0.108186	0.254674	common_nonessential
0.146785	0.242367	selective_essential
0.120629	0.277013	common_nonessential
0.110676	0.240257	common_nonessential
0.112047	0.324478	common_nonessential
0.108165	0.265991	common_nonessential
0.123747	0.303301	common_nonessential
0.119503	0.376236	selective_essential
0.112976	0.369187	common_nonessential
0.114689	0.254956	common_nonessential
0.121983	0.273518	common_nonessential
0.130368	0.225266	common_nonessential
0.12738	0.279463	common_nonessential
0.198637	0.548468	selective_essential
0.132496	0.255071	selective_essential
0.129037	0.279285	common_nonessential
0.116292	0.355928	common_nonessential
0.145057	0.492162	common_nonessential
0.1339	0.389183	selective_essential
0.105481	0.372946	common_nonessential
0.144572	0.346949	selective_essential
0.115314	0.264636	common_nonessential
0.135361	0.347085	selective_essential
0.124088	0.237762	common_nonessential
0.121909	0.253625	selective_essential
0.131285	0.32824	common_nonessential
0.130753	0.263554	selective_essential
0.138025	0.236855	common_nonessential
0.124021	0.265559	common_nonessential
0.14177	0.303109	selective_essential
0.141388	0.331188	common_nonessential
0.104778	0.24402	common_nonessential
0.121843	0.295875	common_nonessential
0.128811	0.29905	selective_essential
0.126078	0.263913	common_nonessential
0.116201	0.256188	common_nonessential
0.123491	0.336462	selective_essential
0.143151	0.235203	selective_essential
0.144564	0.261541	selective_essential
0.125476	0.220937	common_nonessential
0.126397	0.319736	selective_essential
0.146625	0.309554	selective_essential
0.111613	0.287719	common_nonessential
0.133881	0.29922	selective_essential
0.114861	0.286159	selective_essential
0.122948	0.280368	common_nonessential
0.144504	0.265559	selective_essential
0.128905	0.25974	common_nonessential
0.0954103	0.281175	common_nonessential
0.120643	0.277009	common_nonessential
0.113966	0.294948	common_nonessential
0.0927084	0.303838	common_nonessential
0.136151	0.358014	common_nonessential
0.105146	0.250648	common_nonessential
0.112106	0.198133	common_nonessential
0.115841	0.221712	common_nonessential
0.121428	0.295772	common_nonessential
0.116756	0.293143	common_nonessential
0.120786	0.262856	common_nonessential
0.260351	0.292758	selective_essential
0.13616	0.309322	common_nonessential
0.129236	0.32223	common_nonessential
0.12473	0.228968	common_nonessential
0.142371	0.227006	common_nonessential
0.112162	0.271681	common_nonessential
0.13136	0.249505	common_nonessential
0.0933049	0.245242	common_nonessential
0.136811	0.361153	selective_essential
0.106622	0.262994	common_nonessential
0.119352	0.284242	selective_essential
0.109355	0.27137	common_nonessential
0.137954	0.326292	selective_essential
0.11181	0.294445	common_nonessential
0.109693	0.261857	common_nonessential
0.110574	0.253043	common_nonessential
0.127992	0.292083	common_nonessential
0.13375	0.237455	selective_essential
0.120594	0.221124	common_nonessential
0.139529	0.254903	common_nonessential
0.0950047	0.27267	common_nonessential
0.0961596	0.217033	common_nonessential
0.125284	0.351361	selective_essential
0.100344	0.327458	common_nonessential
0.134086	0.230679	selective_essential
0.113767	0.249536	common_nonessential
0.117653	0.266914	common_nonessential
0.138291	0.233607	selective_essential
0.137971	0.330979	selective_essential
0.13548	0.267007	common_nonessential
0.120522	0.241563	common_nonessential
0.142996	0.261838	selective_essential
0.146028	0.309164	common_nonessential
0.105984	0.292312	common_nonessential
0.117372	0.311182	common_nonessential
0.145842	0.263722	selective_essential
0.127803	0.299463	common_nonessential
0.132685	0.247831	common_nonessential
0.141124	0.230914	selective_essential
0.122596	0.24587	common_nonessential
0.118266	0.258891	common_nonessential
0.115897	0.252656	common_nonessential
0.168687	0.410915	selective_essential
0.124928	0.246009	common_nonessential
0.115953	0.297734	selective_essential
0.126171	0.2489	selective_essential
0.110415	0.265125	common_nonessential
0.109623	0.259762	selective_essential
0.142591	0.267939	selective_essential
0.104255	0.254485	common_nonessential
0.138683	0.287776	selective_essential
0.120697	0.26489	selective_essential
0.111549	0.297637	common_nonessential
0.0951536	0.22747	common_nonessential
0.11091	0.239795	common_nonessential
0.104897	0.236751	common_nonessential
0.140586	0.282746	common_nonessential
0.112107	0.306567	common_nonessential
0.139867	0.226145	selective_essential
0.220087	0.563563	selective_essential
0.125104	0.282753	common_nonessential
0.146945	0.453546	common_nonessential
0.138052	0.30519	selective_essential
0.167548	0.4534	selective_essential
0.11453	0.248523	common_nonessential
0.134168	0.379965	selective_essential
0.0927746	0.306404	common_nonessential
0.128333	0.243368	common_nonessential
0.130065	0.267771	selective_essential
0.198108	0.436557	selective_essential
0.119236	0.263362	common_nonessential
0.120937	0.219456	selective_essential
0.102237	0.25363	common_nonessential
0.0980431	0.325971	common_nonessential
0.106148	0.263856	common_nonessential
0.169089	0.260843	selective_essential
0.118122	0.273584	common_nonessential
0.14654	0.375858	selective_essential
0.127302	0.441132	selective_essential
0.129864	0.224217	common_nonessential
0.127297	0.259582	selective_essential
0.132744	0.293659	selective_essential
0.142905	0.249735	selective_essential
[truncated: 16,334 more rows]

## Sheet: fig_1b_pval
Common essential	Selective essential	Non-essential
0.817656	0.639109	0.041971
0.551876	0.0779568	0.206728
0.0636856	0.0479356	0.0277754
0.128049	0.0289979	0.00337243
0.00474292	0.0641648	0.116578
0.608	0.287784	0.191803
0.941321	0.163855	0.0528269
0.368109	0.422571	0.00894296
0.407135	0.426316	0.0878477
0.577047	0.496845	0.0376252
0.268297	0.0755808	0.000931443
0.478751	0.929655	0.447892
0.0509487	0.00302339	0.0227891
0.313502	0.787989	0.12035
0.243121	0.403485	0.0063406
0.277228	0.802736	0.444657
0.772584	0.188732	0.00814901
0.821651	0.13848	0.533701
0.917002	0.870683	0.0361912
0.644463	0.245105	0.612352
0.818255	0.891776	0.199239
0.625904	0.709935	0.000255679
0.394612	0.760845	0.627528
0.0047133	0.00285788	0.0231397
0.181902	0.647494	0.491151
0.161077	0.0461277	0.0545623
0.479458	0.285051	0.0612848
0.349728	0.936935	0.02801
0.379353	0.489762	0.000917044
0.604675	0.388342	0.735346
0.642543	0.958478	0.00140083
0.47151	0.50125	0.127191
0.135315	0.314787	0.248317
0.715882	0.184751	0.0665191
0.749022	0.0168414	0.0693653
0.817857	0.961943	0.00195975
0.645796	0.0148062	0.134197
0.913645	0.343616	0.762978
0.0568583	0.0148947	0.00217616
0.803123	0.490176	0.113278
0.855772	0.739071	5.46e-07
0.255464	0.156456	0.0664065
0.23071	0.474973	0.191753
0.665468	0.460519	0.334497
0.142613	0.0851773	0.037699
0.727206	0.735559	0.18765
0.477466	0.13955	0.0877838
0.857332	0.396747	0.706333
0.352468	0.206367	0.000317242
0.497579	0.690202	0.0957944
0.349924	0.69998	0.000434215
0.834877	0.5266	0.669606
0.000443856	0.254929	0.0336227
0.256118	0.665522	0.286036
0.785692	0.743148	0.0600158
0.882529	0.03244	0.633957
0.51244	0.742212	0.147852
0.9252	0.933853	0.0611365
0.741402	0.272325	0.00468273
0.859047	0.192822	0.108698
0.302745	0.500386	0.157456
0.950372	0.0478972	0.00168414
0.401979	0.872716	0.0477232
0.465023	0.811937	0.191475
0.234321	0.217883	0.0204911
0.785291	0.178301	0.650113
0.461938	0.849689	0.216852
0.423691	0.967339	0.15516
0.193073	0.426015	0.0559883
0.655181	0.0408337	0.00776001
0.10894	0.508507	0.0029972
0.355114	0.0562677	0.0102605
0.542022	0.101721	0.00564163
0.316265	0.820817	0.00227906
0.552187	0.175834	0.359073
0.656412	0.438425	0.43953
0.892126	0.851057	0.00903927
0.733412	0.829368	0.00100258
0.805799	0.522446	0.339193
0.559756	0.540448	0.0218581
0.184903	0.51326	0.000471488
0.313737	0.425016	0.114565
0.563349	0.668173	0.2729
0.975866	0.565158	0.00477203
0.367249	0.467075	0.0143137
0.65228	0.258535	0.40165
0.981448	0.79847	0.700882
0.0396128	0.214972	0.00352021
0.325638	0.380671	0.0113941
0.106934	0.333081	0.91157
0.766071	0.383715	0.362652
0.840017	0.18238	0.0479195
0.25138	0.499872	0.0778567
0.521185	0.0438217	0.0059551
0.734079	0.185332	0.885722
0.261218	0.183556	0.0908159
0.0385594	0.951582	0.0500085
0.810818	0.81302	0.16458
0.21909	0.398049	0.904405
0.265311	0.203753	0.358023
0.0686393	0.270184	0.027688
0.0116964	0.790741	0.00720549
0.267706	0.288931	0.0937022
0.629176	0.719257	0.0677171
0.194289	0.412691	0.228179
0.496625	0.10072	0.0157714
0.913037	0.4448	0.00156294
0.771672	0.119081	2.4e-05
0.800841	0.873529	0.0474327
0.381199	0.0595203	0.211711
0.899617	0.812586	0.000209811
0.41038	0.00879048	0.101346
0.114493	0.624234	0.800242
0.639566	0.542882	0.110897
0.686387	0.171987	0.0275439
0.119969	0.578404	0.129076
0.377621	0.330827	0.423694
0.0149449	0.381755	0.424553
0.595533	0.197861	0.00165079
0.0385594	0.951582	0.0500085
0.771672	0.119081	2.4e-05
0.114493	0.624234	0.800242
0.639566	0.542882	0.110897
0.686387	0.171987	0.0275439
0.119969	0.578404	0.129076
0.377621	0.330827	0.423694
0.0149449	0.381755	0.424553
0.595533	0.197861	0.00165079
0.810818	0.81302	0.16458
0.21909	0.398049	0.904405
0.265311	0.203753	0.358023
0.0686393	0.270184	0.027688
0.0116964	0.790741	0.00720549
0.267706	0.288931	0.0937022
0.629176	0.719257	0.0677171
0.194289	0.412691	0.228179
0.496625	0.10072	0.0157714
0.913037	0.4448	0.00156294
0.800841	0.873529	0.0474327
0.381199	0.0595203	0.211711
0.899617	0.812586	0.000209811
0.41038	0.00879048	0.101346
0.10818	0.867901	0.000342417
0.298091	0.0297873	0.00978267
0.859187	0.220719	0.00761836
0.0748166	0.0255409	0.251213
0.984918	0.666967	0.195125
0.332154	0.672052	0.000225909
0.14037	0.358351	0.000340425
0.00469731	0.517339	0.0625321
0.211442	0.449657	0.98416
0.353711	0.05283	0.0312392
0.666819	0.60749	0.222678
0.22769	0.0847077	0.0162893
0.901968	0.970856	0.00604527
0.4472	0.0129039	0.101254
0.282681	0.280673	0.00297331
0.852064	0.463799	0.0134535
0.592256	0.194625	0.131728
0.738749	0.824882	0.000545
0.0692397	0.598143	0.293668

## Sheet: fig_1b_with_permutation
CERES_SD	MaxCorr	Essentiality
0.122897	0.169944	common_nonessential
0.116079	0.173046	selective_essential
0.103057	0.183924	common_nonessential
0.108937	0.162483	common_nonessential
0.136412	0.171026	selective_essential
0.122884	0.180233	selective_essential
0.114406	0.163645	common_nonessential
0.172619	0.181355	selective_essential
0.129238	0.159265	selective_essential
0.136297	0.209173	common_nonessential
0.106037	0.181643	common_nonessential
0.11737	0.170203	common_nonessential
0.118993	0.180786	common_nonessential
0.111168	0.172489	common_nonessential
0.127889	0.162981	common_nonessential
0.133503	0.204346	common_nonessential
0.12631	0.163085	selective_essential
0.127835	0.163131	selective_essential
0.199598	0.181819	selective_essential
0.11958	0.168827	selective_essential
0.145251	0.210919	selective_essential
0.137862	0.168529	selective_essential
0.188287	0.195321	common_essential
0.226237	0.166531	selective_essential
0.130224	0.175561	selective_essential
0.118765	0.164802	common_nonessential
0.211532	0.147848	selective_essential
0.117179	0.171418	common_nonessential
0.166839	0.171843	selective_essential
0.124075	0.175587	selective_essential
0.142722	0.163813	selective_essential
0.130262	0.180232	common_nonessential
0.0970617	0.178494	common_nonessential
0.1334	0.179309	selective_essential
0.115084	0.163974	selective_essential
0.132527	0.165031	selective_essential
0.119617	0.178974	common_nonessential
0.126959	0.175166	selective_essential
0.119262	0.163175	selective_essential
0.119704	0.157646	common_nonessential
0.126087	0.178196	common_nonessential
0.134492	0.184758	selective_essential
0.111845	0.18822	common_nonessential
0.109137	0.188111	common_nonessential
0.161312	0.171713	selective_essential
0.110915	0.175862	common_nonessential
0.129977	0.173621	selective_essential
0.114313	0.19135	selective_essential
0.123084	0.19218	selective_essential
0.23051	0.1594	selective_essential
0.129437	0.184817	common_nonessential
0.106671	0.182967	selective_essential
0.122184	0.176316	selective_essential
0.121467	0.181163	selective_essential
0.124861	0.17031	common_nonessential
0.105957	0.169371	common_nonessential
0.10864	0.169246	common_nonessential
0.129708	0.169668	selective_essential
0.13591	0.155207	common_nonessential
0.116692	0.174216	common_nonessential
0.169284	0.190038	selective_essential
0.10197	0.163579	common_nonessential
0.113642	0.18152	common_nonessential
0.173296	0.172487	selective_essential
0.121762	0.17485	common_nonessential
0.139593	0.181346	selective_essential
0.145029	0.175438	selective_essential
0.181559	0.16531	common_essential
0.18726	0.203955	selective_essential
0.145017	0.159745	selective_essential
0.125907	0.170349	common_nonessential
0.211531	0.185672	selective_essential
0.114126	0.166289	common_nonessential
0.109491	0.188832	common_nonessential
0.110185	0.155742	common_nonessential
0.120775	0.181155	selective_essential
0.117993	0.163796	common_nonessential
0.125676	0.159227	common_nonessential
0.165002	0.169228	selective_essential
0.131523	0.176007	selective_essential
0.128122	0.174382	selective_essential
0.124927	0.174528	selective_essential
0.113192	0.163179	selective_essential
0.140516	0.162466	common_nonessential
0.173833	0.171704	selective_essential
0.131958	0.17157	selective_essential
0.137833	0.170033	common_nonessential
0.15475	0.198667	selective_essential
0.103387	0.168394	common_nonessential
0.123918	0.180233	common_nonessential
0.160156	0.170819	selective_essential
0.139656	0.157088	selective_essential
0.123732	0.157728	selective_essential
0.113614	0.178344	common_nonessential
0.0884932	0.186919	common_nonessential
0.0942192	0.172565	common_nonessential
0.119458	0.173468	common_nonessential
0.162399	0.16229	selective_essential
0.108377	0.157666	common_nonessential
0.11559	0.171191	selective_essential
0.110177	0.17783	common_nonessential
0.192293	0.172538	selective_essential
0.102251	0.17701	common_nonessential
0.118579	0.187791	selective_essential
0.123517	0.174609	selective_essential
0.112734	0.17044	common_nonessential
0.145063	0.168359	selective_essential
0.156283	0.176604	selective_essential
0.105609	0.148701	common_nonessential
0.153817	0.165207	selective_essential
0.150333	0.16952	common_nonessential
0.176823	0.183072	selective_essential
0.117246	0.177755	common_nonessential
0.119892	0.166116	common_nonessential
0.116519	0.184855	common_nonessential
0.115747	0.167613	selective_essential
0.283337	0.166079	selective_essential
0.0995592	0.182042	selective_essential
0.132348	0.165435	selective_essential
0.114329	0.171202	selective_essential
0.104355	0.216658	common_nonessential
0.168675	0.177503	selective_essential
0.11985	0.171413	common_nonessential
0.141032	0.197543	selective_essential
0.127592	0.175796	selective_essential
0.104802	0.188116	common_nonessential
0.148677	0.189401	selective_essential
0.132661	0.191685	common_nonessential
0.122307	0.175422	selective_essential
0.156259	0.203719	selective_essential
0.1085	0.162856	selective_essential
0.111547	0.162337	common_nonessential
0.113384	0.157621	common_nonessential
0.158628	0.177978	selective_essential
0.125392	0.172953	common_nonessential
0.14522	0.18778	selective_essential
0.12162	0.163868	common_nonessential
0.122822	0.1756	common_nonessential
0.124856	0.178627	common_nonessential
0.128422	0.166899	selective_essential
0.159101	0.207516	selective_essential
0.137801	0.161007	selective_essential
0.129932	0.179236	selective_essential
0.103087	0.161848	common_nonessential
0.123466	0.170931	selective_essential
0.132077	0.196207	selective_essential
0.14326	0.16224	selective_essential
0.213569	0.166781	selective_essential
0.102197	0.15655	common_nonessential
0.0970085	0.173581	common_nonessential
0.104277	0.175276	common_nonessential
0.126806	0.169354	selective_essential
0.290616	0.173023	selective_essential
0.121468	0.177475	common_nonessential
0.11286	0.1623	common_nonessential
0.392191	0.174348	selective_essential
0.099559	0.186566	common_nonessential
0.149268	0.176657	common_nonessential
0.123348	0.15993	common_nonessential
0.147151	0.163908	selective_essential
0.136479	0.182409	common_nonessential
0.118777	0.170049	common_nonessential
0.145711	0.177929	selective_essential
0.113468	0.169387	selective_essential
0.132301	0.173762	common_nonessential
0.141021	0.163969	selective_essential
0.113727	0.174991	selective_essential
0.202924	0.171131	selective_essential
0.12487	0.193301	common_nonessential
0.118229	0.163512	common_nonessential
0.120109	0.171856	selective_essential
0.132077	0.161696	common_nonessential
0.129063	0.171589	common_nonessential
0.13833	0.171715	selective_essential
0.0964532	0.164556	common_nonessential
0.119582	0.180104	selective_essential
0.127896	0.177253	selective_essential
0.116791	0.182929	common_nonessential
0.138443	0.164217	selective_essential
0.115714	0.181877	common_nonessential
0.113345	0.172834	common_nonessential
0.11186	0.18122	common_nonessential
0.117737	0.167293	common_nonessential
0.136407	0.182399	selective_essential
0.124762	0.16859	common_nonessential
0.111456	0.186453	common_nonessential
0.334687	0.168424	selective_essential
0.23593	0.18172	selective_essential
0.104464	0.165368	common_nonessential
0.118581	0.210641	selective_essential
0.118619	0.182628	common_nonessential
0.109962	0.164297	common_nonessential
0.108045	0.170679	common_nonessential
0.114958	0.161669	common_nonessential
0.128206	0.158519	selective_essential
0.136763	0.175935	selective_essential
0.119795	0.176176	common_nonessential
0.114324	0.155273	common_nonessential
0.120332	0.178057	common_nonessential
0.127991	0.160626	selective_essential
0.133347	0.186823	selective_essential
0.100707	0.155877	common_nonessential
0.336937	0.189228	selective_essential
0.123952	0.164354	common_nonessential
0.137767	0.177478	selective_essential
0.217529	0.177574	selective_essential
0.123875	0.168646	selective_essential
0.099294	0.168064	common_nonessential
0.194446	0.189061	common_essential
0.124035	0.154641	common_nonessential
0.141352	0.198002	selective_essential
0.158037	0.158611	selective_essential
0.142422	0.161981	selective_essential
0.131311	0.171214	selective_essential
0.131665	0.165046	selective_essential
0.133707	0.169165	selective_essential
0.159563	0.172987	selective_essential
0.180344	0.159368	selective_essential
0.354076	0.165917	selective_essential
0.141958	0.183129	selective_essential
0.235814	0.168004	selective_essential
0.19006	0.159475	selective_essential
0.129963	0.176176	common_nonessential
0.117523	0.172701	selective_essential
0.23285	0.175825	selective_essential
0.192431	0.174495	selective_essential
0.184353	0.172847	selective_essential
0.117911	0.165873	selective_essential
0.114659	0.173631	common_nonessential
0.117943	0.163899	common_nonessential
0.130243	0.173999	common_nonessential
0.146293	0.177197	selective_essential
0.124861	0.159441	common_nonessential
0.144306	0.171756	selective_essential
0.129001	0.185025	selective_essential
0.126999	0.17923	selective_essential
0.127843	0.182967	common_nonessential
0.13937	0.164959	common_nonessential
0.124252	0.193258	common_nonessential
0.117975	0.171648	common_nonessential
0.104681	0.163452	common_nonessential
0.128434	0.15597	selective_essential
0.0869096	0.16867	common_nonessential
0.128874	0.182392	selective_essential
0.114298	0.172882	common_nonessential
0.192848	0.180548	selective_essential
0.134814	0.180026	selective_essential
0.1278	0.174129	selective_essential
0.126979	0.157734	selective_essential
0.133281	0.161439	selective_essential
0.127321	0.171411	common_nonessential
0.108036	0.157275	common_nonessential
0.107877	0.180455	common_nonessential
0.105931	0.176009	common_nonessential
0.120468	0.174274	common_nonessential
0.104695	0.173339	common_nonessential
0.103436	0.176186	common_nonessential
0.116364	0.180144	common_nonessential
0.0924435	0.158026	common_nonessential
0.133096	0.159123	selective_essential
0.123685	0.166493	common_nonessential
0.12804	0.167176	selective_essential
0.110184	0.169925	selective_essential
0.143265	0.172944	common_nonessential
0.116461	0.173355	common_nonessential
0.115801	0.15769	common_nonessential
0.149785	0.168234	selective_essential
0.13404	0.171311	selective_essential
0.127294	0.17786	common_nonessential
0.123996	0.165337	selective_essential
0.130029	0.164971	common_nonessential
0.123359	0.187352	common_nonessential
0.120942	0.160057	common_nonessential
0.115451	0.177935	selective_essential
0.11177	0.185714	common_nonessential
0.116901	0.159194	common_nonessential
0.131245	0.182302	selective_essential
0.10799	0.178052	common_nonessential
0.109926	0.157101	common_nonessential
0.139708	0.178826	common_nonessential
0.133716	0.168693	common_nonessential
0.110892	0.173258	common_nonessential
0.161053	0.158691	selective_essential
0.112717	0.189431	common_nonessential
0.110406	0.170755	selective_essential
0.116638	0.185588	selective_essential
0.142757	0.176125	selective_essential
0.127909	0.156307	common_nonessential
0.149151	0.167338	selective_essential
0.152713	0.159216	selective_essential
0.153144	0.200064	selective_essential
0.133825	0.168441	selective_essential
0.307511	0.185776	selective_essential
0.128663	0.171828	common_nonessential
0.111278	0.176102	common_nonessential
0.134238	0.177257	selective_essential
0.226743	0.172209	selective_essential
0.196414	0.174016	selective_essential
0.100987	0.179879	common_nonessential
0.150866	0.171986	selective_essential
0.128192	0.183582	selective_essential
0.123736	0.17376	common_nonessential
0.122093	0.18097	common_nonessential
0.11452	0.165886	common_nonessential
0.135459	0.159935	selective_essential
0.12568	0.165737	selective_essential
0.114459	0.191806	common_nonessential
0.134983	0.174711	common_nonessential
0.143768	0.175935	common_nonessential
0.125696	0.159939	common_nonessential
0.133424	0.168635	common_nonessential
0.138919	0.155132	common_nonessential
0.124852	0.164742	selective_essential
0.122129	0.18361	common_nonessential
0.109707	0.167411	common_nonessential
0.121824	0.16949	common_nonessential
0.118181	0.168537	common_nonessential
0.12659	0.162884	selective_essential
0.119543	0.160224	selective_essential
0.132616	0.166525	selective_essential
0.122345	0.202097	common_nonessential
0.126063	0.172974	common_nonessential
0.119441	0.164874	selective_essential
0.114876	0.163371	common_nonessential
0.129331	0.186012	selective_essential
0.143916	0.159417	common_nonessential
0.118176	0.192833	common_nonessential
0.106156	0.174985	common_nonessential
0.123678	0.166686	selective_essential
0.125104	0.189855	common_nonessential
0.131566	0.168075	selective_essential
0.132188	0.184912	selective_essential
0.110114	0.17586	selective_essential
0.125344	0.155315	selective_essential
0.0978178	0.186468	selective_essential
0.118079	0.18016	common_nonessential
0.0994155	0.192741	common_nonessential
0.120702	0.184092	common_nonessential
0.137136	0.188955	common_nonessential
0.138499	0.180628	common_nonessential
0.137521	0.164756	common_nonessential
0.136589	0.178216	common_nonessential
0.103275	0.176605	common_nonessential
0.10203	0.175097	common_nonessential
0.120268	0.186696	common_nonessential
0.105607	0.1729	common_nonessential
0.123673	0.169412	common_nonessential
0.112486	0.181274	common_nonessential
0.11918	0.155484	common_nonessential
0.0954432	0.168271	common_nonessential
0.157299	0.187875	selective_essential
0.113202	0.187628	common_nonessential
0.128722	0.189366	common_nonessential
0.14401	0.175916	selective_essential
0.144304	0.260625	selective_essential
0.124224	0.182357	selective_essential
0.136296	0.171878	selective_essential
0.126931	0.189459	common_nonessential
0.127306	0.174273	selective_essential
0.122466	0.195791	selective_essential
0.217468	0.16948	selective_essential
0.134066	0.178851	common_nonessential
0.131032	0.187503	common_nonessential
0.123755	0.194087	common_nonessential
0.127708	0.158352	selective_essential
0.144274	0.175128	selective_essential
0.150951	0.169878	selective_essential
0.136929	0.179975	selective_essential
0.132695	0.178167	selective_essential
0.130478	0.198493	selective_essential
0.118438	0.173678	common_nonessential
0.119723	0.17989	common_nonessential
0.0889156	0.162239	common_nonessential
0.144141	0.169391	selective_essential
0.127711	0.16018	common_nonessential
0.131197	0.160837	selective_essential
0.114366	0.158118	common_nonessential
0.113737	0.156503	common_nonessential
0.138411	0.157421	selective_essential
0.118799	0.172009	common_nonessential
0.219473	0.177208	selective_essential
0.383024	0.182542	selective_essential
0.290544	0.16458	selective_essential
0.134392	0.168666	selective_essential
0.124456	0.190456	selective_essential
0.118408	0.156128	selective_essential
0.14018	0.193301	selective_essential
0.126897	0.17715	common_nonessential
0.142202	0.169881	selective_essential
0.115158	0.157536	common_nonessential
0.122173	0.168669	common_nonessential
0.114713	0.178954	common_nonessential
0.206416	0.164278	selective_essential
0.160453	0.173237	common_nonessential
0.142322	0.170534	selective_essential
0.134743	0.17514	selective_essential
0.153758	0.165543	selective_essential
0.126864	0.17048	common_nonessential
0.215768	0.167495	selective_essential
0.126657	0.182881	selective_essential
0.119912	0.184369	selective_essential
0.123277	0.200879	common_nonessential
0.153768	0.171935	selective_essential
0.0998348	0.169194	common_nonessential
0.13814	0.18667	selective_essential
0.144122	0.161191	selective_essential
0.115049	0.187642	common_nonessential
0.125827	0.173736	common_nonessential
0.156094	0.169571	selective_essential
0.173719	0.165927	selective_essential
0.147168	0.183072	selective_essential
0.113834	0.191076	common_nonessential
0.129842	0.19701	selective_essential
0.117339	0.179309	selective_essential
0.156425	0.177596	selective_essential
0.126365	0.200294	selective_essential
0.10025	0.173068	common_nonessential
0.148727	0.157077	selective_essential
0.12704	0.169406	selective_essential
0.142728	0.176804	common_nonessential
0.114716	0.196109	common_nonessential
0.119008	0.171303	selective_essential
0.128094	0.167672	selective_essential
0.101305	0.157846	common_nonessential
0.123531	0.165304	selective_essential
0.199434	0.165113	selective_essential
0.136266	0.162375	selective_essential
0.115282	0.171133	common_nonessential
0.179318	0.177211	selective_essential
0.154894	0.164957	selective_essential
0.151204	0.160199	selective_essential
0.133276	0.162174	common_nonessential
0.175804	0.203313	selective_essential
0.15093	0.187223	selective_essential
0.117001	0.171493	selective_essential
0.0925988	0.15807	common_nonessential
0.121669	0.173287	selective_essential
0.117516	0.165147	common_nonessential
0.120513	0.170676	selective_essential
0.108881	0.175429	common_nonessential
0.139959	0.156476	selective_essential
0.116695	0.160313	selective_essential
0.112706	0.167903	common_nonessential
0.123556	0.162466	selective_essential
0.150114	0.159616	selective_essential
0.169095	0.16309	selective_essential
0.240736	0.161932	selective_essential
0.305537	0.186033	selective_essential
0.106278	0.19785	common_nonessential
0.142475	0.168724	selective_essential
0.110291	0.18964	common_nonessential
0.136108	0.172028	selective_essential
0.154052	0.244877	selective_essential
0.299001	0.179542	selective_essential
0.145391	0.173179	selective_essential
0.141616	0.179816	selective_essential
0.124133	0.177985	common_nonessential
0.10759	0.17352	common_nonessential
0.11574	0.197581	selective_essential
0.116615	0.17198	common_nonessential
0.122236	0.162873	selective_essential
0.134755	0.169157	selective_essential
0.319813	0.170471	selective_essential
0.134504	0.183346	selective_essential
0.154241	0.160635	selective_essential
0.130286	0.159955	selective_essential
0.133263	0.18164	selective_essential
0.138532	0.193693	selective_essential
0.127787	0.17709	selective_essential
0.221007	0.1793	selective_essential
0.111054	0.176277	selective_essential
0.120658	0.159947	common_nonessential
0.135336	0.167697	common_nonessential
0.143394	0.189037	selective_essential
0.189059	0.169029	selective_essential
0.126493	0.192797	selective_essential
0.179463	0.179463	selective_essential
0.112649	0.163987	selective_essential
0.146403	0.159562	selective_essential
0.117346	0.185508	common_nonessential
0.292578	0.163558	selective_essential
0.111307	0.171561	selective_essential
0.0982591	0.202335	common_nonessential
0.10572	0.161814	common_nonessential
0.0965157	0.18425	common_nonessential
0.138298	0.194252	common_nonessential
0.154362	0.160549	selective_essential
0.113016	0.158083	common_nonessential
0.11936	0.17457	common_nonessential
0.150028	0.159675	selective_essential
0.112527	0.171851	selective_essential
0.155387	0.178363	selective_essential
0.121065	0.16511	common_nonessential
0.106892	0.168273	common_nonessential
0.107331	0.176324	selective_essential
0.121477	0.189875	common_nonessential
0.120425	0.163394	common_nonessential
0.132977	0.158305	selective_essential
0.112527	0.154727	common_nonessential
0.134816	0.169761	selective_essential
0.121396	0.188313	common_nonessential
0.132171	0.17182	selective_essential
0.172135	0.182073	selective_essential
0.194162	0.161301	selective_essential
0.139044	0.217988	selective_essential
0.114185	0.172591	common_nonessential
0.118119	0.173567	common_nonessential
0.130492	0.177295	common_nonessential
0.123569	0.182497	common_nonessential
0.119086	0.172121	common_nonessential
0.102312	0.176166	selective_essential
0.0939524	0.168394	common_nonessential
0.10526	0.172817	common_nonessential
0.125677	0.160153	common_nonessential
0.112994	0.182859	common_nonessential
0.112539	0.15196	common_nonessential
0.127442	0.163993	common_nonessential
0.124992	0.167513	selective_essential
0.122351	0.169609	selective_essential
0.187341	0.150636	selective_essential
0.141043	0.17842	common_nonessential
0.175687	0.161995	selective_essential
0.134455	0.168435	common_nonessential
0.132264	0.159116	selective_essential
0.210077	0.162472	selective_essential
0.192034	0.173236	selective_essential
0.118212	0.169964	selective_essential
0.0992136	0.158952	common_nonessential
0.125838	0.18774	common_nonessential
0.137778	0.159825	common_nonessential
0.210225	0.190672	selective_essential
0.105306	0.173234	common_nonessential
0.101506	0.176574	common_nonessential
0.130975	0.180817	common_nonessential
0.128233	0.163364	selective_essential
0.133415	0.178615	selective_essential
0.0979993	0.166372	common_nonessential
0.130167	0.172867	common_nonessential
0.130221	0.185785	selective_essential
0.117428	0.164871	common_nonessential
0.148643	0.177766	selective_essential
0.126549	0.176016	common_nonessential
0.127221	0.188612	selective_essential
0.119465	0.180183	selective_essential
0.131339	0.163907	selective_essential
0.116117	0.152227	selective_essential
0.12252	0.156852	common_nonessential
0.27063	0.167194	selective_essential
0.119528	0.167402	common_nonessential
0.158245	0.179589	selective_essential
0.22993	0.164311	selective_essential
0.147404	0.164514	selective_essential
0.137969	0.156863	common_nonessential
0.195571	0.215032	common_essential
0.214806	0.167741	selective_essential
0.250097	0.164792	selective_essential
0.152628	0.170992	selective_essential
0.152547	0.168922	selective_essential
0.215415	0.194356	selective_essential
0.188835	0.166307	selective_essential
0.186026	0.156364	selective_essential
0.184273	0.162044	selective_essential
0.211927	0.152485	selective_essential
0.1889	0.159791	selective_essential
0.138095	0.1671	selective_essential
0.143014	0.167988	common_nonessential
0.107116	0.169786	common_nonessential
0.155978	0.166042	selective_essential
0.115195	0.170982	common_nonessential
0.139699	0.16605	common_nonessential
0.133566	0.166443	selective_essential
0.158058	0.178044	selective_essential
0.147329	0.170144	selective_essential
0.140505	0.192687	selective_essential
0.150371	0.182384	selective_essential
0.124739	0.167483	selective_essential
0.11963	0.192321	common_nonessential
0.138315	0.183376	common_nonessential
0.134566	0.173913	common_nonessential
0.142423	0.194013	selective_essential
0.131538	0.17295	selective_essential
0.118777	0.17272	common_nonessential
0.13303	0.159419	common_nonessential
0.134899	0.185733	selective_essential
0.125583	0.177896	common_nonessential
0.120353	0.155857	common_nonessential
0.0918477	0.192821	common_nonessential
0.123	0.178473	common_nonessential
0.130027	0.176583	common_nonessential
0.123443	0.168041	common_nonessential
0.130769	0.173373	common_nonessential
0.080397	0.16986	common_nonessential
0.103341	0.177498	common_nonessential
0.126562	0.153235	selective_essential
0.142007	0.179762	selective_essential
0.142365	0.182257	selective_essential
0.130531	0.178421	selective_essential
0.196264	0.189825	selective_essential
0.135408	0.164486	common_nonessential
0.115608	0.168573	selective_essential
0.143842	0.188845	selective_essential
0.442688	0.170189	selective_essential
0.273578	0.191733	selective_essential
0.125438	0.164118	common_nonessential
0.120246	0.18374	common_nonessential
0.100141	0.152478	selective_essential
0.117132	0.169612	selective_essential
0.141555	0.160047	selective_essential
0.12258	0.164769	selective_essential
0.159216	0.160231	selective_essential
0.111066	0.165983	common_nonessential
0.115987	0.163367	selective_essential
0.110624	0.153104	common_nonessential
0.132999	0.173328	common_nonessential
0.111137	0.165123	common_nonessential
0.128336	0.187219	selective_essential
0.118115	0.194501	selective_essential
0.129117	0.179494	common_nonessential
0.119899	0.181313	selective_essential
0.118206	0.158541	selective_essential
0.1481	0.2203	common_nonessential
0.21172	0.154747	common_nonessential
0.147701	0.16298	selective_essential
0.112905	0.18599	selective_essential
0.123429	0.183168	selective_essential
0.120853	0.203243	common_nonessential
0.127198	0.162907	common_nonessential
0.106064	0.230807	common_nonessential
0.0884463	0.18557	common_nonessential
0.159576	0.177724	selective_essential
0.0858723	0.168666	common_nonessential
0.131887	0.154063	selective_essential
0.0963615	0.15985	common_nonessential
0.179046	0.199167	selective_essential
0.160447	0.175625	selective_essential
0.189898	0.206276	common_essential
0.214452	0.168833	selective_essential
0.297237	0.153287	selective_essential
0.129835	0.198878	common_nonessential
0.190391	0.16856	common_essential
0.226437	0.189294	common_essential
0.170003	0.166493	selective_essential
0.14621	0.168926	selective_essential
0.139493	0.17145	selective_essential
0.108771	0.199734	selective_essential
0.112314	0.189309	common_nonessential
0.137519	0.180921	selective_essential
0.101528	0.154615	common_nonessential
0.13853	0.172857	common_nonessential
0.108651	0.169652	common_nonessential
0.11861	0.182868	common_nonessential
0.114139	0.179456	selective_essential
0.136029	0.172396	common_nonessential
0.102671	0.151199	common_nonessential
0.13946	0.170659	selective_essential
0.108419	0.167602	common_nonessential
0.128656	0.164534	selective_essential
0.14572	0.174991	selective_essential
0.136719	0.165306	common_nonessential
0.115366	0.1935	common_nonessential
0.132835	0.16448	common_nonessential
0.118787	0.188652	common_nonessential
0.123989	0.191547	selective_essential
0.124774	0.193038	common_nonessential
0.120245	0.174337	common_nonessential
0.116171	0.181703	common_nonessential
0.15693	0.156744	selective_essential
0.165929	0.168461	selective_essential
0.17328	0.17048	selective_essential
0.116322	0.17605	selective_essential
0.113512	0.163565	selective_essential
0.14462	0.169576	selective_essential
0.203081	0.17887	common_essential
0.110933	0.190382	common_nonessential
0.151995	0.188031	selective_essential
0.14169	0.15706	selective_essential
0.117069	0.166256	common_nonessential
0.158059	0.178126	selective_essential
0.208307	0.156833	selective_essential
0.127836	0.172209	selective_essential
0.124884	0.161786	common_nonessential
0.123423	0.164916	common_nonessential
0.147489	0.206339	selective_essential
0.129375	0.175852	common_nonessential
0.124386	0.176086	selective_essential
0.25835	0.165496	selective_essential
0.115573	0.179187	common_nonessential
0.131891	0.176028	common_nonessential
0.182114	0.162624	selective_essential
0.124307	0.169283	selective_essential
0.116998	0.184274	selective_essential
0.115609	0.173477	selective_essential
0.129512	0.166864	common_nonessential
0.140028	0.175787	selective_essential
0.141256	0.161129	common_nonessential
0.122463	0.168287	common_nonessential
0.118609	0.19233	common_nonessential
0.122732	0.175393	common_nonessential
0.134077	0.164028	selective_essential
0.119785	0.195098	selective_essential
0.125953	0.177968	selective_essential
0.146795	0.165746	selective_essential
0.11207	0.174384	selective_essential
0.120503	0.168615	common_nonessential
0.137973	0.168586	selective_essential
0.165608	0.189685	selective_essential
0.124031	0.165634	common_nonessential
0.143742	0.170973	selective_essential
0.145703	0.17314	selective_essential
0.131351	0.196022	selective_essential
0.107574	0.161472	common_nonessential
0.108904	0.174707	common_nonessential
0.117522	0.190998	common_nonessential
0.28755	0.169882	selective_essential
0.112612	0.170985	common_nonessential
0.238786	0.16855	selective_essential
0.137944	0.160038	selective_essential
0.14575	0.178852	selective_essential
0.116527	0.184552	selective_essential
0.118073	0.168347	common_nonessential
0.1227	0.169352	common_nonessential
0.121872	0.166372	common_nonessential
0.125875	0.176858	selective_essential
0.126724	0.174459	selective_essential
0.118902	0.172841	common_nonessential
0.143064	0.189586	selective_essential
0.12029	0.183989	common_nonessential
0.107501	0.172819	common_nonessential
0.15348	0.22348	selective_essential
0.105902	0.169321	common_nonessential
0.159639	0.169668	selective_essential
0.110005	0.184031	common_nonessential
0.249028	0.175586	selective_essential
0.158422	0.168615	selective_essential
0.100378	0.177456	common_nonessential
0.110856	0.164549	common_nonessential
0.0924378	0.154686	common_nonessential
0.118723	0.170497	selective_essential
0.122492	0.16867	common_nonessential
0.118293	0.171599	common_nonessential
0.103112	0.171761	common_nonessential
0.131955	0.164833	common_nonessential
0.116716	0.185507	common_nonessential
0.108452	0.160517	selective_essential
0.139331	0.171296	selective_essential
0.165485	0.160798	selective_essential
0.119798	0.161987	common_nonessential
0.175785	0.17709	selective_essential
0.115348	0.197574	common_nonessential
0.116783	0.176778	selective_essential
0.115852	0.186692	common_nonessential
0.126591	0.161463	selective_essential
0.121706	0.174792	common_nonessential
0.116293	0.162403	common_nonessential
0.11911	0.174226	selective_essential
0.137004	0.183853	selective_essential
0.119557	0.194985	common_nonessential
0.116389	0.176971	selective_essential
0.110026	0.194234	common_nonessential
0.109286	0.161744	common_nonessential
0.100634	0.167646	common_nonessential
0.117542	0.173647	common_nonessential
0.122191	0.180775	selective_essential
0.111522	0.149343	common_nonessential
0.129792	0.17489	selective_essential
0.136497	0.170478	selective_essential
0.121364	0.177083	common_nonessential
0.111963	0.154603	common_nonessential
0.135702	0.193757	selective_essential
0.141175	0.16296	selective_essential
0.0963718	0.162189	common_nonessential
0.117994	0.159552	common_nonessential
0.166261	0.171871	selective_essential
0.21588	0.18225	selective_essential
0.149416	0.154303	selective_essential
0.189713	0.174268	selective_essential
0.134673	0.196677	common_nonessential
0.145151	0.169586	selective_essential
0.079392	0.170596	selective_essential
0.127624	0.176675	selective_essential
0.159747	0.17828	selective_essential
0.137261	0.156733	common_nonessential
0.16308	0.16199	selective_essential
0.308114	0.176796	selective_essential
0.32578	0.163944	selective_essential
0.179684	0.165648	selective_essential
0.114715	0.171477	common_nonessential
0.15421	0.17157	selective_essential
0.124116	0.192353	selective_essential
0.128712	0.187848	selective_essential
0.158106	0.230849	selective_essential
0.118504	0.173874	selective_essential
0.143111	0.16203	selective_essential
0.117352	0.160868	common_nonessential
0.123145	0.169896	common_nonessential
0.126152	0.195616	selective_essential
0.128715	0.169549	common_nonessential
0.116414	0.165879	common_nonessential
0.138009	0.172091	common_nonessential
0.131145	0.196598	common_nonessential
0.121304	0.162531	common_nonessential
0.102733	0.173074	common_nonessential
0.130649	0.18096	common_nonessential
0.130522	0.183385	common_nonessential
0.136312	0.161969	common_nonessential
0.120677	0.166221	common_nonessential
0.108169	0.185219	common_nonessential
0.094012	0.18813	common_nonessential
0.249897	0.159446	selective_essential
0.129931	0.161335	selective_essential
0.127175	0.182436	common_nonessential
0.121219	0.173049	common_nonessential
0.118556	0.196056	selective_essential
0.122206	0.173564	selective_essential
0.131403	0.162837	common_nonessential
0.249178	0.171686	selective_essential
0.151762	0.164679	selective_essential
0.127321	0.162016	common_nonessential
0.171752	0.163044	selective_essential
0.15061	0.164411	selective_essential
0.11118	0.16407	common_nonessential
0.0893902	0.166523	selective_essential
0.131703	0.15244	selective_essential
0.136059	0.200128	selective_essential
0.115231	0.177492	common_nonessential
0.136938	0.166872	common_nonessential
0.124516	0.169428	common_nonessential
0.106672	0.17161	selective_essential
0.107153	0.156946	common_nonessential
0.132633	0.173602	common_nonessential
0.111321	0.187777	common_nonessential
0.115673	0.166263	selective_essential
0.121703	0.178996	selective_essential
0.121211	0.20886	common_nonessential
0.119351	0.195827	common_nonessential
0.10934	0.182274	common_nonessential
0.137872	0.20026	selective_essential
0.103675	0.181728	common_nonessential
0.122414	0.161138	selective_essential
0.129726	0.161318	common_nonessential
0.106375	0.169507	common_nonessential
0.131496	0.164416	selective_essential
0.161914	0.167322	selective_essential
0.119	0.182914	selective_essential
0.123398	0.163779	common_nonessential
0.113296	0.169431	common_nonessential
0.126727	0.181712	common_nonessential
0.135385	0.164169	selective_essential
0.110924	0.173804	common_nonessential
0.113608	0.189418	common_nonessential
0.109006	0.176816	common_nonessential
0.138087	0.161327	selective_essential
0.125472	0.167806	common_nonessential
0.123525	0.168742	selective_essential
0.1187	0.191499	common_nonessential
0.139254	0.15295	selective_essential
0.120764	0.173995	selective_essential
0.102141	0.159376	selective_essential
0.122418	0.172536	selective_essential
0.140751	0.168065	selective_essential
0.134339	0.160047	common_nonessential
0.121868	0.193247	selective_essential
0.126122	0.171246	common_nonessential
0.0994003	0.163454	common_nonessential
0.131343	0.169399	selective_essential
0.135169	0.179426	common_nonessential
0.125914	0.17361	common_nonessential
0.139963	0.18257	selective_essential
0.123615	0.158115	common_nonessential
0.137771	0.161293	selective_essential
0.142098	0.173728	selective_essential
0.135153	0.166392	selective_essential
0.119788	0.165865	common_nonessential
0.149039	0.167931	common_nonessential
0.137726	0.198308	selective_essential
0.170829	0.16428	selective_essential
0.136861	0.158518	common_nonessential
0.122098	0.153672	selective_essential
0.206946	0.16591	selective_essential
0.135137	0.171371	selective_essential
0.117656	0.168824	selective_essential
0.125952	0.176175	common_nonessential
0.119949	0.179922	common_nonessential
0.109227	0.178502	common_nonessential
0.124424	0.172186	common_nonessential
0.209608	0.168852	selective_essential
0.1239	0.169482	common_nonessential
0.138798	0.177612	selective_essential
0.268341	0.172476	selective_essential
0.139184	0.177667	selective_essential
0.294793	0.176778	selective_essential
0.117282	0.173926	selective_essential
0.244441	0.216856	selective_essential
0.131893	0.174456	selective_essential
0.148827	0.187459	selective_essential
0.109075	0.173395	common_nonessential
0.126219	0.166993	selective_essential
0.129328	0.18516	selective_essential
0.124636	0.160151	common_nonessential
0.114587	0.15969	common_nonessential
0.125869	0.177197	selective_essential
0.222723	0.184169	selective_essential
0.109319	0.164652	common_nonessential
0.0986707	0.162141	common_nonessential
0.133315	0.182966	selective_essential
0.21043	0.16176	selective_essential
0.182356	0.164376	selective_essential
0.112191	0.158645	common_nonessential
0.165139	0.185683	selective_essential
0.14148	0.163696	selective_essential
0.141391	0.161102	selective_essential
0.124429	0.160245	common_nonessential
0.130468	0.168111	common_nonessential
0.114378	0.18829	common_nonessential
0.113089	0.181764	selective_essential
0.110393	0.188019	common_nonessential
0.161507	0.152769	selective_essential
0.112719	0.186278	common_nonessential
0.133869	0.176979	selective_essential
0.116038	0.189459	common_nonessential
0.107978	0.177262	common_nonessential
0.142751	0.167042	common_nonessential
0.147207	0.187696	selective_essential
0.122772	0.170384	selective_essential
0.224984	0.172583	selective_essential
0.139211	0.170784	selective_essential
0.131811	0.183224	selective_essential
0.107142	0.170795	common_nonessential
0.125718	0.192898	selective_essential
0.14353	0.17055	common_nonessential
0.124694	0.193749	selective_essential
0.131591	0.169337	common_nonessential
0.143079	0.155149	selective_essential
0.103852	0.181313	common_nonessential
0.192377	0.166911	selective_essential
0.168013	0.165947	selective_essential
0.11368	0.182855	selective_essential
0.105602	0.16827	common_nonessential
0.138907	0.165019	selective_essential
0.181939	0.177652	selective_essential
0.114389	0.164153	common_nonessential
0.124524	0.163159	common_nonessential
0.154177	0.160068	selective_essential
0.115879	0.164579	selective_essential
0.104456	0.161007	common_nonessential
0.133001	0.178496	selective_essential
0.159482	0.175032	selective_essential
0.120181	0.161756	common_nonessential
0.124994	0.190877	selective_essential
0.124948	0.18451	common_nonessential
0.135089	0.170126	common_nonessential
0.120044	0.171941	common_nonessential
0.141959	0.179393	selective_essential
0.13833	0.195894	selective_essential
0.130355	0.19966	selective_essential
0.133413	0.174135	selective_essential
0.114207	0.167995	common_nonessential
0.14716	0.178978	selective_essential
0.149179	0.17682	common_nonessential
0.0953958	0.181385	common_nonessential
0.117889	0.170993	common_nonessential
0.131034	0.172785	selective_essential
0.125182	0.166482	common_nonessential
0.12276	0.176716	selective_essential
0.167924	0.176865	selective_essential
0.0946403	0.171517	selective_essential
0.319909	0.163977	selective_essential
0.10638	0.163022	selective_essential
0.27841	0.188414	selective_essential
0.226844	0.205919	selective_essential
0.255875	0.164371	selective_essential
0.151747	0.173958	selective_essential
0.156333	0.178725	selective_essential
0.145476	0.172028	selective_essential
0.176222	0.165779	selective_essential
0.212549	0.181343	selective_essential
0.157455	0.183115	selective_essential
0.155621	0.174135	selective_essential
0.243046	0.158549	selective_essential
0.238579	0.170655	selective_essential
0.136276	0.183406	common_nonessential
0.163112	0.16814	common_nonessential
0.158836	0.172489	selective_essential
0.125169	0.168112	common_nonessential
0.0985912	0.196057	selective_essential
0.157169	0.165649	selective_essential
0.127033	0.166741	common_nonessential
0.12416	0.17701	selective_essential
0.102322	0.173502	common_nonessential
0.132507	0.163713	common_nonessential
0.136149	0.156658	selective_essential
0.152187	0.175067	selective_essential
0.178719	0.16736	common_essential
0.147844	0.203071	selective_essential
0.113316	0.155941	selective_essential
0.138448	0.159206	selective_essential
0.143378	0.191664	selective_essential
0.131891	0.168981	selective_essential
0.11622	0.163675	selective_essential
0.120793	0.173806	common_nonessential
0.139083	0.167161	selective_essential
0.117199	0.165479	common_nonessential
0.120299	0.183216	common_nonessential
0.125825	0.162919	selective_essential
0.129671	0.182065	selective_essential
0.124916	0.171352	selective_essential
0.127715	0.168981	selective_essential
0.164776	0.168458	selective_essential
0.114322	0.171726	common_nonessential
0.127315	0.1821	common_nonessential
0.139457	0.167346	selective_essential
0.108211	0.152352	selective_essential
0.113324	0.156999	common_nonessential
0.113654	0.180976	common_nonessential
0.138595	0.160861	common_nonessential
0.266984	0.163834	selective_essential
0.144617	0.161862	selective_essential
0.250563	0.239955	selective_essential
0.123493	0.162872	common_nonessential
0.125418	0.172819	selective_essential
0.114726	0.162257	selective_essential
0.11524	0.193909	selective_essential
0.114561	0.154151	selective_essential
0.101359	0.159743	selective_essential
0.121769	0.177415	selective_essential
0.136623	0.159192	selective_essential
0.131967	0.16826	selective_essential
0.125005	0.208199	common_nonessential
0.188776	0.172307	selective_essential
0.124432	0.172676	common_nonessential
0.103759	0.175946	common_nonessential
0.106258	0.177165	common_nonessential
0.276762	0.18454	selective_essential
0.112578	0.199788	common_nonessential
0.134057	0.178945	selective_essential
0.142729	0.155201	selective_essential
0.11671	0.176804	selective_essential
0.115477	0.182254	common_nonessential
0.190248	0.172317	selective_essential
0.191464	0.158786	selective_essential
0.259674	0.17986	selective_essential
0.158951	0.178936	selective_essential
0.129393	0.183346	common_nonessential
0.0938272	0.191329	common_nonessential
0.145273	0.178348	selective_essential
0.0963077	0.191901	common_nonessential
0.12312	0.17746	selective_essential
0.139986	0.179242	selective_essential
0.150232	0.186686	common_nonessential
0.14261	0.16551	selective_essential
0.138337	0.164945	selective_essential
0.263559	0.236405	selective_essential
0.136369	0.17051	common_nonessential
0.131622	0.182405	common_nonessential
0.147361	0.175536	selective_essential
0.135468	0.162049	selective_essential
0.121173	0.172188	selective_essential
0.125399	0.162862	selective_essential
0.111103	0.164509	selective_essential
0.121204	0.191386	common_nonessential
0.101444	0.15595	selective_essential
0.122708	0.152216	selective_essential
0.101293	0.158239	common_nonessential
0.112928	0.195204	selective_essential
0.139745	0.171906	selective_essential
0.116308	0.188378	common_nonessential
0.127918	0.163887	common_nonessential
0.0975205	0.207941	common_nonessential
0.140073	0.17989	selective_essential
0.13984	0.191861	selective_essential
0.134577	0.173292	selective_essential
0.113151	0.162914	selective_essential
0.0961291	0.175868	common_nonessential
0.139042	0.166448	selective_essential
0.0994823	0.170775	common_nonessential
0.121141	0.168125	selective_essential
0.151958	0.165395	selective_essential
0.128242	0.163566	common_nonessential
0.127339	0.172389	common_nonessential
0.144454	0.17461	selective_essential
0.131727	0.160375	common_nonessential
0.102112	0.173858	selective_essential
0.119295	0.170282	selective_essential
0.10168	0.168925	common_nonessential
0.127182	0.185507	common_nonessential
0.110734	0.175514	common_nonessential
0.142063	0.161982	selective_essential
0.118233	0.169412	common_nonessential
0.13005	0.194837	common_nonessential
0.112458	0.206703	common_nonessential
0.182977	0.195659	selective_essential
0.125472	0.169684	common_nonessential
0.116852	0.186637	common_nonessential
0.136344	0.163325	selective_essential
0.169386	0.166822	selective_essential
0.11633	0.179615	selective_essential
0.128361	0.178447	selective_essential
0.131865	0.164397	selective_essential
0.156842	0.176008	selective_essential
0.167449	0.162581	selective_essential
0.157265	0.176129	selective_essential
0.134731	0.163051	selective_essential
0.107431	0.197272	common_nonessential
0.135856	0.157289	selective_essential
0.147053	0.171769	selective_essential
0.200752	0.165901	selective_essential
0.191918	0.164634	selective_essential
0.12887	0.170442	common_nonessential
0.128718	0.162038	common_nonessential
0.213341	0.177335	selective_essential
0.170176	0.172833	selective_essential
0.15547	0.167956	selective_essential
0.136261	0.186046	selective_essential
0.107686	0.177433	common_nonessential
0.11188	0.162618	selective_essential
0.100501	0.178662	common_nonessential
0.144375	0.169236	selective_essential
0.137696	0.165474	selective_essential
0.139325	0.162085	selective_essential
0.117594	0.185791	selective_essential
0.262862	0.185042	selective_essential
0.229673	0.168853	selective_essential
0.124992	0.162077	selective_essential
0.091704	0.162932	common_nonessential
0.122474	0.186785	common_nonessential
0.115374	0.185576	common_nonessential
0.110881	0.17425	common_nonessential
0.13033	0.17501	selective_essential
0.134711	0.177853	selective_essential
0.211116	0.17907	selective_essential
0.149579	0.188225	selective_essential
0.129885	0.178727	selective_essential
0.135183	0.161696	common_nonessential
0.155548	0.1961	selective_essential
0.121669	0.172304	common_nonessential
0.125512	0.176829	selective_essential
0.133186	0.174647	selective_essential
0.128323	0.161003	common_nonessential
0.153729	0.17607	selective_essential
0.138306	0.167874	common_nonessential
0.1143	0.184345	selective_essential
0.110631	0.176581	common_nonessential
0.147244	0.203256	selective_essential
0.115104	0.169322	common_nonessential
0.169134	0.186496	selective_essential
0.142507	0.16902	selective_essential
0.140496	0.164794	common_nonessential
0.156285	0.176834	selective_essential
0.117016	0.165323	selective_essential
0.129637	0.199289	selective_essential
0.157046	0.183422	selective_essential
0.14201	0.191489	selective_essential
0.107331	0.175938	common_nonessential
0.125796	0.159323	selective_essential
0.222067	0.166542	selective_essential
0.121459	0.177708	selective_essential
0.132108	0.151783	selective_essential
0.137844	0.170655	selective_essential
0.138689	0.201394	selective_essential
0.22758	0.161313	selective_essential
0.130059	0.196651	common_nonessential
0.152796	0.165772	selective_essential
0.19104	0.173253	selective_essential
0.159754	0.176073	selective_essential
0.171749	0.157324	selective_essential
0.139755	0.179777	selective_essential
0.131137	0.173726	selective_essential
0.152825	0.164069	selective_essential
0.147946	0.166285	selective_essential
0.0990429	0.173712	common_nonessential
0.158166	0.166884	selective_essential
0.123406	0.166646	selective_essential
0.151376	0.172813	selective_essential
0.128797	0.154017	selective_essential
0.16411	0.187275	selective_essential
0.128923	0.153234	common_nonessential
0.14477	0.161384	common_nonessential
0.220767	0.175093	selective_essential
0.290637	0.181411	selective_essential
0.120503	0.16032	common_nonessential
0.297602	0.171071	selective_essential
0.127206	0.170926	common_nonessential
0.212723	0.174647	selective_essential
0.194487	0.18828	selective_essential
0.150286	0.175742	selective_essential
0.139281	0.194373	selective_essential
0.133832	0.174755	selective_essential
0.130289	0.170115	common_nonessential
0.165566	0.169087	selective_essential
0.130551	0.16988	selective_essential
0.116509	0.164917	common_nonessential
0.120157	0.191129	common_nonessential
0.117319	0.177978	common_nonessential
0.121861	0.221788	common_nonessential
0.120214	0.167816	selective_essential
0.126613	0.162264	common_nonessential
0.17806	0.169331	selective_essential
0.126607	0.153072	common_nonessential
0.137901	0.166599	selective_essential
0.12009	0.173866	common_nonessential
0.0978903	0.162322	common_nonessential
0.403663	0.185672	selective_essential
0.130135	0.188364	common_nonessential
0.131172	0.152764	selective_essential
0.127755	0.16198	selective_essential
0.116381	0.170496	common_nonessential
0.125976	0.187137	common_nonessential
0.277012	0.158214	selective_essential
0.118576	0.172413	selective_essential
0.141849	0.173877	selective_essential
0.110119	0.154488	common_nonessential
0.214539	0.173423	selective_essential
0.142617	0.154163	selective_essential
0.22754	0.186012	selective_essential
0.101816	0.161592	common_nonessential
0.135216	0.201668	selective_essential
0.141883	0.163703	selective_essential
0.232465	0.165481	selective_essential
0.117973	0.17595	selective_essential
0.116655	0.179749	common_nonessential
0.11624	0.159409	common_nonessential
0.204512	0.151371	selective_essential
0.225709	0.157123	selective_essential
0.221245	0.1627	selective_essential
0.216639	0.158776	selective_essential
0.199602	0.156476	selective_essential
0.129238	0.166479	selective_essential
0.137901	0.172339	selective_essential
0.125404	0.16897	selective_essential
0.108238	0.182621	common_nonessential
0.113871	0.189293	selective_essential
0.291982	0.174094	selective_essential
0.168411	0.167127	selective_essential
0.163978	0.193289	selective_essential
0.140251	0.182613	selective_essential
0.146406	0.194286	selective_essential
0.206052	0.195646	selective_essential
0.162618	0.165111	selective_essential
0.182067	0.17484	selective_essential
0.192628	0.163395	selective_essential
0.121677	0.15472	common_nonessential
0.298591	0.173937	selective_essential
0.119028	0.161977	common_nonessential
0.267453	0.192791	selective_essential
0.174319	0.166857	selective_essential
0.170688	0.172806	selective_essential
0.116816	0.177128	selective_essential
0.194505	0.216338	common_essential
0.233322	0.17091	common_essential
0.172196	0.175093	selective_essential
0.11396	0.19019	common_nonessential
0.275291	0.19412	selective_essential
0.124733	0.173884	common_nonessential
0.221518	0.159721	selective_essential
0.121832	0.205233	selective_essential
0.327955	0.167395	selective_essential
0.203722	0.185624	selective_essential
0.116069	0.158946	common_nonessential
0.202511	0.200591	selective_essential
0.19228	0.163676	selective_essential
0.125218	0.161036	selective_essential
0.24208	0.159136	selective_essential
0.283977	0.182966	selective_essential
0.127545	0.17083	selective_essential
0.114997	0.179962	common_nonessential
0.211665	0.159444	selective_essential
0.186389	0.185253	selective_essential
0.115157	0.169484	common_nonessential
0.109694	0.165178	common_nonessential
0.129048	0.160941	selective_essential
0.135975	0.165099	common_nonessential
0.114728	0.170769	selective_essential
0.129952	0.17283	selective_essential
0.101525	0.167637	common_nonessential
0.119481	0.171298	selective_essential
0.125606	0.16674	common_nonessential
0.125396	0.178289	selective_essential
0.187556	0.17654	selective_essential
0.187319	0.152497	selective_essential
0.111436	0.175982	common_nonessential
0.175116	0.174624	selective_essential
0.179603	0.174569	selective_essential
0.107892	0.200124	common_nonessential
0.211708	0.174599	selective_essential
0.156102	0.191371	selective_essential
0.165195	0.174211	selective_essential
0.139443	0.184787	selective_essential
0.14432	0.173545	selective_essential
0.206756	0.192153	selective_essential
0.129683	0.176396	common_nonessential
0.100077	0.175599	selective_essential
0.18953	0.191681	selective_essential
0.124228	0.165196	common_nonessential
0.134951	0.199291	selective_essential
0.276316	0.168992	selective_essential
0.14441	0.169935	selective_essential
0.1285	0.174083	selective_essential
0.1586	0.168541	selective_essential
0.17635	0.161472	selective_essential
0.19898	0.171581	selective_essential
0.169834	0.162829	selective_essential
0.207467	0.163729	common_essential
0.116769	0.181777	selective_essential
0.14648	0.191139	selective_essential
0.166216	0.193679	selective_essential
0.131922	0.178509	selective_essential
0.114097	0.171703	common_nonessential
0.135974	0.179924	selective_essential
0.124635	0.181027	selective_essential
0.14344	0.16554	selective_essential
0.135097	0.191893	selective_essential
0.121013	0.170384	selective_essential
0.132121	0.168669	selective_essential
0.12852	0.185658	selective_essential
0.12319	0.18113	selective_essential
0.215353	0.165331	selective_essential
0.139013	0.173359	selective_essential
0.147103	0.173624	selective_essential
0.1119	0.178405	selective_essential
0.105658	0.165937	common_nonessential
0.18268	0.167637	selective_essential
0.121344	0.166191	selective_essential
0.137417	0.171608	common_nonessential
0.109414	0.173665	common_nonessential
0.108153	0.184359	common_nonessential
0.138562	0.17925	common_nonessential
0.110422	0.167685	common_nonessential
0.131095	0.174817	common_nonessential
0.116286	0.177156	common_nonessential
0.098566	0.202315	common_nonessential
0.185546	0.158687	selective_essential
0.127256	0.189987	common_nonessential
0.140427	0.163288	selective_essential
0.179555	0.172806	selective_essential
0.100078	0.158893	common_nonessential
0.155568	0.182249	selective_essential
0.134834	0.184628	selective_essential
0.13935	0.182664	selective_essential
0.145023	0.167214	selective_essential
0.136883	0.195963	selective_essential
0.122098	0.217171	common_nonessential
0.124113	0.185049	common_nonessential
0.136247	0.171553	selective_essential
0.113373	0.166278	common_nonessential
0.132579	0.200986	common_nonessential
0.133395	0.159715	selective_essential
0.117751	0.164753	selective_essential
0.116048	0.193622	common_nonessential
0.145991	0.167319	selective_essential
0.122418	0.157335	selective_essential
0.130625	0.181212	selective_essential
0.110971	0.161644	common_nonessential
0.170358	0.181313	selective_essential
0.125193	0.179609	common_nonessential
0.158207	0.200392	selective_essential
0.133071	0.180038	selective_essential
0.140843	0.162632	selective_essential
0.123515	0.165557	common_nonessential
0.111658	0.183519	selective_essential
0.116486	0.174519	common_nonessential
0.125574	0.174951	common_nonessential
0.148874	0.166002	common_nonessential
0.114351	0.169066	common_nonessential
0.138663	0.176774	selective_essential
0.15362	0.188127	selective_essential
0.126702	0.195405	selective_essential
0.144977	0.167324	selective_essential
0.10481	0.215177	common_nonessential
0.150848	0.171131	selective_essential
0.115177	0.166776	selective_essential
0.147334	0.202466	common_nonessential
0.121662	0.213285	common_nonessential
0.182142	0.173582	selective_essential
0.139234	0.178183	common_nonessential
0.120221	0.171099	selective_essential
0.141774	0.167607	selective_essential
0.145101	0.171126	selective_essential
0.116408	0.185036	selective_essential
0.163057	0.178738	selective_essential
0.2128	0.16885	selective_essential
0.199458	0.188111	selective_essential
0.100707	0.182835	common_nonessential
0.116728	0.169974	selective_essential
0.173213	0.173279	selective_essential
0.257784	0.170838	selective_essential
0.236442	0.181506	selective_essential
0.115772	0.173003	common_nonessential
0.12884	0.177836	selective_essential
0.129752	0.181031	common_nonessential
0.14174	0.172741	selective_essential
0.117676	0.177356	common_nonessential
0.120631	0.186293	selective_essential
0.14738	0.167575	selective_essential
0.145701	0.16818	selective_essential
0.144901	0.17755	common_nonessential
0.171001	0.183237	selective_essential
0.151644	0.180691	selective_essential
0.155707	0.172966	selective_essential
0.0912455	0.174902	common_nonessential
0.121501	0.172991	common_nonessential
0.13013	0.174335	selective_essential
0.116706	0.158979	selective_essential
0.103643	0.164472	common_nonessential
0.148138	0.175589	selective_essential
0.134618	0.176997	common_nonessential
0.12448	0.157156	common_nonessential
0.102558	0.180936	common_nonessential
0.112948	0.159203	common_nonessential
0.100443	0.164993	common_nonessential
0.112687	0.157662	common_nonessential
0.129174	0.169616	selective_essential
0.123623	0.165674	common_nonessential
0.140203	0.163251	selective_essential
0.154304	0.164401	selective_essential
0.104466	0.163548	common_nonessential
0.185766	0.17023	selective_essential
0.235354	0.159911	selective_essential
0.174593	0.156157	selective_essential
0.118443	0.184042	common_nonessential
0.201162	0.182102	selective_essential
0.145087	0.185039	selective_essential
0.152829	0.156464	selective_essential
0.148741	0.172277	selective_essential
0.116757	0.157578	common_nonessential
0.153803	0.179968	selective_essential
0.154166	0.168988	selective_essential
0.132307	0.153186	common_nonessential
0.125675	0.176336	common_nonessential
0.129399	0.158505	selective_essential
0.134372	0.1658	common_nonessential
0.175691	0.187642	selective_essential
0.149273	0.184067	selective_essential
0.150482	0.167085	selective_essential
0.210577	0.17992	selective_essential
0.110392	0.154128	selective_essential
0.469414	0.164843	selective_essential
0.131355	0.168627	selective_essential
0.130853	0.1663	selective_essential
0.112359	0.172537	selective_essential
0.119074	0.165383	common_nonessential
0.113657	0.170881	selective_essential
0.113723	0.206236	selective_essential
0.152385	0.160357	selective_essential
0.140034	0.166852	common_nonessential
0.19817	0.187535	selective_essential
0.140781	0.17249	selective_essential
0.129998	0.157943	selective_essential
0.120792	0.165088	common_nonessential
0.137615	0.159934	selective_essential
0.146939	0.164492	selective_essential
0.195072	0.161257	selective_essential
0.204776	0.162785	selective_essential
0.107418	0.166693	selective_essential
0.115976	0.167868	selective_essential
0.136795	0.16106	common_nonessential
0.255858	0.158867	selective_essential
0.182088	0.161728	selective_essential
0.175911	0.186319	selective_essential
0.227258	0.161257	selective_essential
0.117509	0.177869	common_nonessential
0.140312	0.163776	selective_essential
0.11693	0.182282	common_nonessential
0.120889	0.16092	common_nonessential
0.104404	0.164883	common_nonessential
0.204398	0.179039	selective_essential
0.119739	0.187015	selective_essential
0.172035	0.160894	selective_essential
0.129044	0.174173	selective_essential
0.0983828	0.174606	selective_essential
0.17605	0.165571	selective_essential
0.12024	0.164542	selective_essential
0.118896	0.171043	common_nonessential
0.10479	0.188465	common_nonessential
0.125792	0.163	common_nonessential
0.117721	0.157771	common_nonessential
0.136069	0.176912	common_nonessential
0.109368	0.169009	selective_essential
0.117397	0.170886	selective_essential
0.144236	0.173026	selective_essential
0.140711	0.16046	selective_essential
0.105598	0.181603	selective_essential
0.113161	0.166353	selective_essential
0.109764	0.167671	selective_essential
0.135909	0.174082	selective_essential
0.121836	0.169391	selective_essential
0.10732	0.169064	selective_essential
0.141974	0.186744	selective_essential
0.0882661	0.168193	common_nonessential
0.130048	0.18085	common_nonessential
0.0970162	0.150809	selective_essential
0.134941	0.189183	selective_essential
0.127129	0.1754	common_nonessential
0.112983	0.191688	selective_essential
0.138797	0.177821	common_nonessential
0.138239	0.167112	selective_essential
0.165636	0.15346	selective_essential
0.162318	0.182063	selective_essential
0.0992089	0.170144	common_nonessential
0.137231	0.174605	selective_essential
0.141547	0.171136	selective_essential
0.13763	0.15702	selective_essential
0.153569	0.168305	selective_essential
0.14022	0.175586	selective_essential
0.152935	0.165647	selective_essential
0.20811	0.164541	selective_essential
0.138038	0.179553	selective_essential
0.166371	0.161023	selective_essential
0.114899	0.164814	common_nonessential
0.12751	0.182816	selective_essential
0.11843	0.177922	selective_essential
0.114197	0.15438	common_nonessential
0.227733	0.156961	selective_essential
0.11581	0.171968	selective_essential
0.188479	0.166168	common_essential
0.275202	0.166329	selective_essential
0.109475	0.179458	common_nonessential
0.140693	0.171132	selective_essential
0.116142	0.17548	common_nonessential
0.125356	0.177958	selective_essential
0.119628	0.159474	selective_essential
0.129125	0.198094	selective_essential
0.169429	0.184605	selective_essential
0.129632	0.159542	common_nonessential
0.111598	0.17563	common_nonessential
0.133723	0.17829	common_nonessential
0.139041	0.161952	selective_essential
0.15436	0.170107	selective_essential
0.135605	0.161787	selective_essential
0.122985	0.180269	selective_essential
0.118471	0.174308	selective_essential
0.121577	0.183181	common_nonessential
0.125334	0.168396	common_nonessential
0.140911	0.18024	selective_essential
0.153891	0.186407	selective_essential
0.158974	0.177046	selective_essential
0.102777	0.195193	common_nonessential
0.115829	0.168802	common_nonessential
0.125669	0.162512	selective_essential
0.117464	0.177536	common_nonessential
0.121714	0.161806	common_nonessential
0.110469	0.197893	common_nonessential
0.106871	0.163347	common_nonessential
0.111846	0.17912	common_nonessential
0.124678	0.171417	common_nonessential
0.125579	0.186366	selective_essential
0.14725	0.204631	common_nonessential
0.154433	0.173105	common_nonessential
0.11146	0.160085	common_nonessential
0.2133	0.173328	selective_essential
0.131251	0.19421	common_nonessential
0.141984	0.176691	selective_essential
0.156216	0.160518	common_essential
0.119639	0.172582	common_nonessential
0.0985604	0.153124	selective_essential
0.154213	0.177091	selective_essential
0.153213	0.172888	selective_essential
0.175153	0.173908	selective_essential
0.136866	0.166507	selective_essential
0.129097	0.174402	selective_essential
0.098661	0.174304	common_nonessential
0.13297	0.171786	selective_essential
0.153074	0.182973	selective_essential
0.141689	0.165965	selective_essential
0.153694	0.168143	selective_essential
0.106613	0.17745	common_nonessential
0.133908	0.17341	selective_essential
0.131699	0.168758	selective_essential
0.193942	0.175219	selective_essential
0.138967	0.187811	selective_essential
0.119532	0.157204	common_nonessential
0.170814	0.151519	common_essential
0.203854	0.173534	selective_essential
0.122731	0.175183	selective_essential
0.14469	0.175331	common_nonessential
0.145028	0.161658	selective_essential
0.161686	0.165437	selective_essential
0.134621	0.167908	common_nonessential
0.106694	0.16949	common_nonessential
0.120149	0.156627	common_nonessential
0.112212	0.171113	common_nonessential
0.106282	0.170898	common_nonessential
0.10784	0.171916	common_nonessential
0.126579	0.217606	common_nonessential
0.115337	0.169037	selective_essential
0.11981	0.174032	selective_essential
0.122021	0.172361	selective_essential
0.123575	0.161236	selective_essential
0.118692	0.174438	common_nonessential
0.140887	0.170801	selective_essential
0.218212	0.168909	selective_essential
0.322121	0.171104	selective_essential
0.228727	0.179601	selective_essential
0.321294	0.178328	selective_essential
0.199498	0.184782	selective_essential
0.226175	0.194176	selective_essential
0.153184	0.164386	selective_essential
0.210726	0.164334	selective_essential
0.311035	0.170783	selective_essential
0.13126	0.161984	common_nonessential
0.236257	0.165467	selective_essential
0.1705	0.16931	selective_essential
0.177799	0.175044	selective_essential
0.257375	0.188389	selective_essential
0.132359	0.17502	selective_essential
0.194311	0.17189	selective_essential
0.196024	0.18807	selective_essential
0.14745	0.200948	selective_essential
0.121744	0.152759	common_nonessential
0.123792	0.151311	common_nonessential
0.107851	0.170927	common_nonessential
0.1205	0.161798	selective_essential
0.0997283	0.190998	common_nonessential
0.176615	0.173123	selective_essential
0.189163	0.178702	selective_essential
0.214406	0.158813	selective_essential
0.171518	0.166608	selective_essential
0.14175	0.169696	selective_essential
0.104955	0.166331	common_nonessential
0.236001	0.174251	selective_essential
0.105994	0.165581	common_nonessential
0.0813984	0.153174	selective_essential
0.118998	0.175079	common_nonessential
0.143228	0.184211	selective_essential
0.128119	0.164017	selective_essential
0.133021	0.180621	selective_essential
0.139742	0.162395	selective_essential
0.130332	0.161969	selective_essential
0.192178	0.148893	selective_essential
0.125196	0.168445	common_nonessential
0.12771	0.171449	selective_essential
0.10196	0.166134	common_nonessential
0.117353	0.171894	common_nonessential
0.124933	0.180161	common_nonessential
0.127926	0.16519	common_nonessential
0.106814	0.17707	common_nonessential
0.222663	0.174848	selective_essential
0.125954	0.183834	common_nonessential
0.119343	0.163953	selective_essential
0.128852	0.176246	selective_essential
0.10184	0.169639	common_nonessential
0.128652	0.183744	selective_essential
0.141002	0.167179	selective_essential
0.125925	0.208831	common_nonessential
0.149535	0.159135	selective_essential
0.129491	0.173182	selective_essential
0.130226	0.178977	selective_essential
0.114143	0.169537	selective_essential
0.138922	0.173201	selective_essential
0.134965	0.164491	common_nonessential
0.123084	0.183344	selective_essential
0.183899	0.170518	selective_essential
0.158462	0.172537	selective_essential
0.183625	0.159353	selective_essential
0.141084	0.160523	selective_essential
0.119629	0.180393	common_nonessential
0.096637	0.170102	common_nonessential
0.107124	0.186267	selective_essential
0.113394	0.170165	common_nonessential
0.13937	0.174627	selective_essential
0.108592	0.176762	common_nonessential
0.110293	0.172837	common_nonessential
0.117171	0.17607	common_nonessential
0.108083	0.175155	common_nonessential
0.108181	0.168329	common_nonessential
0.125963	0.164275	common_nonessential
0.130922	0.174401	selective_essential
0.110581	0.178908	selective_essential
0.115183	0.179626	common_nonessential
0.159899	0.169921	selective_essential
0.223834	0.18514	selective_essential
0.295087	0.17193	common_essential
0.243626	0.180783	selective_essential
0.182924	0.167815	common_essential
0.186761	0.190692	selective_essential
0.125009	0.171889	selective_essential
0.165905	0.174593	selective_essential
0.126465	0.157323	common_nonessential
0.128757	0.161269	common_nonessential
0.141085	0.180347	selective_essential
0.0879066	0.178741	common_nonessential
0.115837	0.184581	common_nonessential
0.13898	0.166382	selective_essential
0.104412	0.164147	common_nonessential
0.110036	0.173373	common_nonessential
0.141849	0.173592	common_nonessential
0.101053	0.16283	common_nonessential
0.110944	0.170479	common_nonessential
0.148485	0.166922	selective_essential
0.138921	0.157016	selective_essential
0.121478	0.18394	common_nonessential
0.123696	0.161883	selective_essential
0.114968	0.171478	common_nonessential
0.114921	0.176447	common_nonessential
0.140498	0.167302	selective_essential
0.137499	0.202395	selective_essential
0.120553	0.180442	common_nonessential
0.0951701	0.177591	common_nonessential
0.1077	0.195616	common_nonessential
0.135478	0.191928	common_nonessential
0.139844	0.165556	selective_essential
0.114524	0.164673	common_nonessential
0.136615	0.167533	selective_essential
0.118942	0.15153	selective_essential
0.168366	0.174605	selective_essential
0.144772	0.149619	selective_essential
0.124434	0.171814	common_nonessential
0.122579	0.170197	selective_essential
0.126442	0.211515	selective_essential
0.135647	0.182503	common_nonessential
0.126237	0.167686	selective_essential
0.142367	0.197483	selective_essential
0.147144	0.172066	selective_essential
0.119736	0.158305	selective_essential
0.123304	0.168065	common_nonessential
0.102718	0.176276	common_nonessential
0.107131	0.181961	common_nonessential
0.11576	0.16832	common_nonessential
0.118153	0.196081	selective_essential
0.164524	0.173061	selective_essential
0.197063	0.169664	selective_essential
0.134244	0.179489	common_nonessential
0.118416	0.153964	common_nonessential
0.154325	0.1789	selective_essential
0.140647	0.187582	common_nonessential
0.123236	0.177236	common_nonessential
0.159644	0.172122	selective_essential
0.156662	0.170871	common_nonessential
0.148735	0.163867	common_nonessential
0.142759	0.171075	selective_essential
0.117115	0.182029	common_nonessential
0.132767	0.16568	common_nonessential
0.117574	0.173869	selective_essential
0.12721	0.176457	selective_essential
0.103491	0.182975	common_nonessential
0.129204	0.1684	common_nonessential
0.117394	0.173176	selective_essential
0.108211	0.178171	common_nonessential
0.128218	0.176942	common_nonessential
0.133999	0.173494	common_nonessential
0.127166	0.186837	selective_essential
0.227686	0.169289	selective_essential
0.110065	0.185822	common_nonessential
0.130613	0.166508	selective_essential
0.120526	0.163593	common_nonessential
0.122785	0.185808	common_nonessential
0.102016	0.171769	common_nonessential
0.119076	0.168223	common_nonessential
0.127164	0.179428	selective_essential
0.136713	0.169884	selective_essential
0.122399	0.205002	common_nonessential
0.130993	0.18035	selective_essential
0.103924	0.174669	common_nonessential
0.350863	0.174669	selective_essential
0.107373	0.162739	common_nonessential
0.113886	0.189206	common_nonessential
0.153208	0.171906	selective_essential
0.130337	0.172089	selective_essential
0.138145	0.169886	selective_essential
0.118146	0.189243	common_nonessential
0.125314	0.173035	selective_essential
0.145326	0.182104	selective_essential
0.126192	0.18824	selective_essential
0.127485	0.169591	selective_essential
0.117063	0.166397	common_nonessential
0.111991	0.168488	common_nonessential
0.164996	0.168152	selective_essential
0.163243	0.16984	selective_essential
0.13747	0.195759	selective_essential
0.144334	0.181722	selective_essential
0.162371	0.166323	selective_essential
0.116531	0.152058	common_nonessential
0.110139	0.166775	common_nonessential
0.128678	0.165705	selective_essential
0.106166	0.178157	common_nonessential
0.111021	0.169245	common_nonessential
0.100386	0.170797	common_nonessential
0.146103	0.16374	selective_essential
0.119376	0.166925	selective_essential
0.162693	0.18463	selective_essential
0.143008	0.18393	common_nonessential
0.140338	0.177804	selective_essential
0.116613	0.175219	selective_essential
0.119677	0.164772	common_nonessential
0.1243	0.173081	common_nonessential
0.11638	0.174796	common_nonessential
0.15597	0.167625	selective_essential
0.254506	0.173773	selective_essential
0.156536	0.164711	selective_essential
0.151133	0.174238	selective_essential
0.142032	0.158903	selective_essential
0.126958	0.174088	selective_essential
0.239589	0.183376	selective_essential
0.131554	0.177537	common_nonessential
0.11886	0.164677	common_nonessential
0.140222	0.165552	selective_essential
0.145416	0.172244	selective_essential
0.185356	0.158708	selective_essential
0.12633	0.176867	common_nonessential
0.11654	0.162333	common_nonessential
0.142605	0.159895	selective_essential
0.122837	0.175212	common_nonessential
0.208799	0.150963	selective_essential
0.132606	0.185974	common_nonessential
0.125043	0.158688	selective_essential
0.124266	0.161469	common_nonessential
0.112216	0.167149	common_nonessential
0.214855	0.173017	selective_essential
0.132308	0.168095	selective_essential
0.124606	0.171886	common_nonessential
0.126756	0.159498	selective_essential
0.114971	0.168387	common_nonessential
0.133135	0.161282	common_nonessential
0.135862	0.186857	selective_essential
0.120898	0.170349	common_nonessential
0.128764	0.169989	selective_essential
0.119678	0.169951	selective_essential
0.15819	0.191139	selective_essential
0.137683	0.192724	selective_essential
0.1188	0.155207	selective_essential
0.122607	0.168255	selective_essential
0.109596	0.174034	common_nonessential
0.124594	0.164471	selective_essential
0.141198	0.182169	selective_essential
0.105892	0.160062	common_nonessential
0.106358	0.174619	common_nonessential
0.113105	0.171655	selective_essential
0.123961	0.173177	selective_essential
0.307247	0.164948	common_essential
0.145564	0.205888	selective_essential
0.120048	0.182778	common_nonessential
0.124852	0.171292	selective_essential
0.146324	0.180972	common_nonessential
0.109626	0.172502	selective_essential
0.122562	0.194496	selective_essential
0.156503	0.173353	selective_essential
0.112283	0.181691	common_nonessential
0.114716	0.181636	common_nonessential
0.10927	0.159026	common_nonessential
0.12801	0.164081	selective_essential
0.127066	0.173942	selective_essential
0.132476	0.165603	common_nonessential
0.11532	0.163959	common_nonessential
0.108797	0.163923	common_nonessential
0.120521	0.166209	common_nonessential
0.121397	0.178456	common_nonessential
0.12703	0.188663	selective_essential
0.124657	0.157954	common_nonessential
0.112128	0.174302	common_nonessential
0.132623	0.173958	selective_essential
0.137057	0.189061	common_nonessential
0.136241	0.175464	selective_essential
0.127355	0.174309	selective_essential
0.136393	0.160358	selective_essential
0.129583	0.188608	common_nonessential
0.1303	0.171147	selective_essential
0.13315	0.175112	selective_essential
0.10987	0.18117	common_nonessential
0.108186	0.179515	common_nonessential
0.146785	0.190845	selective_essential
0.120629	0.164753	common_nonessential
0.110676	0.180604	common_nonessential
0.112047	0.173345	common_nonessential
0.108165	0.179187	common_nonessential
0.123747	0.173118	common_nonessential
0.119503	0.172535	selective_essential
0.112976	0.167053	common_nonessential
0.114689	0.174309	common_nonessential
0.121983	0.157744	common_nonessential
0.130368	0.158582	common_nonessential
0.12738	0.172676	common_nonessential
0.198637	0.153843	selective_essential
0.132496	0.173813	selective_essential
0.129037	0.179727	common_nonessential
0.116292	0.168592	common_nonessential
0.145057	0.153189	common_nonessential
0.1339	0.165604	selective_essential
0.105481	0.165869	common_nonessential
0.144572	0.184019	selective_essential
0.115314	0.177491	common_nonessential
0.135361	0.166639	selective_essential
0.124088	0.176166	common_nonessential
0.121909	0.184863	selective_essential
0.131285	0.193862	common_nonessential
0.130753	0.194496	selective_essential
0.138025	0.151967	common_nonessential
0.124021	0.166038	common_nonessential
0.14177	0.17109	selective_essential
0.141388	0.162222	common_nonessential
0.104778	0.174681	common_nonessential
0.121843	0.187934	common_nonessential
0.128811	0.16594	selective_essential
0.126078	0.17143	common_nonessential
0.116201	0.172568	common_nonessential
0.123491	0.171679	selective_essential
0.143151	0.171064	selective_essential
0.144564	0.198104	selective_essential
0.125476	0.183828	common_nonessential
0.126397	0.165835	selective_essential
0.146625	0.187522	selective_essential
0.111613	0.16758	common_nonessential
0.133881	0.164851	selective_essential
0.114861	0.161966	selective_essential
0.122948	0.167852	common_nonessential
0.144504	0.163144	selective_essential
0.128905	0.167787	common_nonessential
0.0954103	0.161801	common_nonessential
0.120643	0.183438	common_nonessential
0.113966	0.16418	common_nonessential
0.0927084	0.177965	common_nonessential
0.136151	0.182534	common_nonessential
0.105146	0.174294	common_nonessential
0.112106	0.184868	common_nonessential
0.115841	0.180323	common_nonessential
0.121428	0.178805	common_nonessential
0.116756	0.168005	common_nonessential
0.120786	0.180066	common_nonessential
0.260351	0.162463	selective_essential
0.13616	0.171668	common_nonessential
0.129236	0.175786	common_nonessential
0.12473	0.175236	common_nonessential
0.142371	0.174268	common_nonessential
0.112162	0.167651	common_nonessential
0.13136	0.186669	common_nonessential
0.0933049	0.167015	common_nonessential
0.136811	0.166102	selective_essential
0.106622	0.159755	common_nonessential
0.119352	0.168797	selective_essential
0.109355	0.173858	common_nonessential
0.137954	0.161848	selective_essential
0.11181	0.173983	common_nonessential
0.109693	0.170937	common_nonessential
0.110574	0.200534	common_nonessential
0.127992	0.172608	common_nonessential
0.13375	0.173249	selective_essential
0.120594	0.18091	common_nonessential
0.139529	0.166519	common_nonessential
0.0950047	0.155751	common_nonessential
0.0961596	0.165568	common_nonessential
0.125284	0.16254	selective_essential
0.100344	0.160499	common_nonessential
0.134086	0.172436	selective_essential
0.113767	0.185128	common_nonessential
0.117653	0.148527	common_nonessential
0.138291	0.176932	selective_essential
0.137971	0.166851	selective_essential
0.13548	0.169381	common_nonessential
0.120522	0.166892	common_nonessential
0.142996	0.155504	selective_essential
0.146028	0.185992	common_nonessential
0.105984	0.180587	common_nonessential
0.117372	0.157709	common_nonessential
0.145842	0.167252	selective_essential
0.127803	0.197282	common_nonessential
0.132685	0.168897	common_nonessential
0.141124	0.178669	selective_essential
0.122596	0.181313	common_nonessential
0.118266	0.18283	common_nonessential
0.115897	0.176221	common_nonessential
0.168687	0.212258	selective_essential
0.124928	0.166599	common_nonessential
0.115953	0.170174	selective_essential
0.126171	0.163749	selective_essential
0.110415	0.169882	common_nonessential
0.109623	0.179697	selective_essential
0.142591	0.185477	selective_essential
0.104255	0.195535	common_nonessential
0.138683	0.168981	selective_essential
0.120697	0.166331	selective_essential
0.111549	0.16591	common_nonessential
0.0951536	0.197574	common_nonessential
0.11091	0.183885	common_nonessential
0.104897	0.178326	common_nonessential
0.140586	0.167219	common_nonessential
0.112107	0.205369	common_nonessential
0.139867	0.177922	selective_essential
0.220087	0.166939	selective_essential
0.125104	0.159032	common_nonessential
0.146945	0.370388	common_nonessential
0.138052	0.168268	selective_essential
0.167548	0.164005	selective_essential
0.11453	0.190025	common_nonessential
0.134168	0.17052	selective_essential
0.0927746	0.173605	common_nonessential
0.128333	0.191896	common_nonessential
0.130065	0.159427	selective_essential
0.198108	0.170845	selective_essential
0.119236	0.185889	common_nonessential
0.120937	0.176491	selective_essential
0.102237	0.173485	common_nonessential
0.0980431	0.185395	common_nonessential
0.106148	0.163336	common_nonessential
0.169089	0.172937	selective_essential
0.118122	0.202614	common_nonessential
0.14654	0.163813	selective_essential
0.127302	0.178993	selective_essential
0.129864	0.189055	common_nonessential
0.127297	0.169119	selective_essential
0.132744	0.169414	selective_essential
0.142905	0.166466	selective_essential
[truncated: 16,334 more rows]

## Sheet: fig_1e
Target genes
ACACA
ACLY
ACO2
ACSL3
ACTR1A
ADAR
ADSL
ADSS
AHCYL1
AHR
AIFM1
AK6
ALDOA
AMBRA1
AMD1
ANAPC15
ANKRD17
ANKRD49
AP2M1
AP2S1
ARHGEF7
ARID1A
ARID2
ARMC5
ARNT
ARPC4
ASNA1
ATIC
ATL2
ATP1A1
ATP1B3
ATP5ME
ATP6AP1
ATP6AP2
ATP6V0E1
ATP6V1B2
ATP6V1G1
ATXN7L3
BCOR
BIRC6
BRAF
BRAT1
BRD2
BRD9
BUB3
C16orf72
C19orf25
C1orf109
C3orf38
CAB39
CAD
CAND1
CAPRIN1
CBFB
CCDC115
CCDC130
CCDC6
CCNC
CCND1
CCND2
CCND3
CCNE1
CCNF
CCNL1
CDAN1
CDC42
CDCA5
CDH2
CDIPT
CDK13
CDK2
CDK4
CDK6
CDK8
CDKN1A
CDS2
CFL1
CFLAR
CHEK1
CHMP3
CHMP4B
CHMP5
CLTC
CMIP
CNOT1
COA7
COG3
COG7
COP1
COPG1
CRKL
CSDE1
CSNK2A1
CTDNEP1
CTNNA1
CTNNB1
CTPS1
CUL2
CUL3
CYB5B
CYC1
DBF4
DCLRE1B
DDX3X
DERL2
DET1
DHFR
DHODH
DHRSX
DLD
DNAJC11
DNAJC9
DNM2
DOT1L
DPAGT1
DSCC1
DTYMK
DUSP4
DYNLL1
DYNLRB1
DYRK1A
E2F3
EAF1
EARS2
EED
EEF2
EEFSEC
EFR3A
EGFR
EGLN1
EIF1AX
EIF2AK4
ELL
ELMO2
ELOA
ELOB
EMC1
EMC3
EMC6
EMC7
EMSY
ENO1
EP300
EPC2
ERBB2
EXT1
FADD
FAF2
FAM50A
FASN
FBXO11
FBXO42
FBXW11
FCHO2
FDFT1
FDPS
FDXR
FERMT2
FGFR1
FGFR1OP
FIS1
FOSL1
FOXK1
FURIN
FXN
G6PD
GART
GCN1
GET4
GFPT1
GGNBP2
GLRX5
GMNN
GMPS
GPI
GPR89A
GPX4
GRB2
GRHL2
GSPT1
GTF3A
HARS2
HAUS1
HAUS7
HDAC3
HECTD1
HIRA
HIST2H3A
HMGCR
HMGCS1
HNF1B
HNRNPH1
HSD17B10
HSD17B12
HSPA14
HSPA5
HSPE1
HUS1
ICE2
IDH3A
IER3IP1
IGF1R
ILK
IMPDH2
INTS10
INTS12
INTS6
IPPK
IRF2BP2
IRS2
ITGAV
ITGB1
ITGB5
JTB
JUN
KATNB1
KCMF1
KCTD5
KDM2A
KEAP1
KIF18B
KLF5
KMT2D
KNTC1
KRAS
LAMTOR3
LARS2
LCMT1
LDB1
LIAS
LONP1
LRPPRC
LSM12
MAD2L2
MAGOH
MAP3K7
MAP4K4
MAPK1
MARCH5
MARK2
MARS2
MASTL
MAT2A
MAU2
MBTPS1
MBTPS2
MCL1
MDM2
MED1
MED12
MED16
MED19
MED23
MED24
MED25
MED30
MED9
MEN1
METAP1
METTL1
MIB1
MINOS1
MIOS
MLST8
MMGT1
MON2
MRPL17
MRPL21
MRPL33
MRPL57
MRPS11
MTHFD1
MTPAP
MVD
MVK
MYBL2
MYC
MYH9
NAA10
NAMPT
NAPG
NBAS
NCAPD3
NCAPG2
NCAPH2
NCKAP1
NDUFA6
NDUFA8
NDUFB10
NDUFB11
NDUFB6
NDUFC2
NDUFS1
NDUFS8
NDUFV2
NF1
NF2
NHLRC2
NIPBL
NMNAT1
NMT1
NOP9
NR2C2AP
NRAS
NUP43
NXT1
OGDH
ORC6
OST4
OTUD5
OXSM
PABPC1
PAGR1
PAICS
PARD6B
PAX8
PAXIP1
PCYT1A
PDCD10
PDCD2
PDCD6IP
PDS5A
PELO
PET117
PFAS
PFDN1
PFN1
PGD
PGK1
PGM3
PHF12
PIK3CA
PMM2
PMVK
POLE3
POLG
POLR2J
POLR2L
POP7
PPA1
PPA2
PPAT
PPCDC
PPIL1
PPM1D
PPP1R15B
PPP2CA
PPP2R1A
PPP2R2A
PPP6C
PPP6R3
PRKAR1A
PSMB5
PSMB6
PSMF1
PSMG1
PSMG2
PSTK
PTAR1
PTDSS1
PTEN
PTK2
PTPMT1
PTPN11
PTPN23
PYROXD1
RAB10
RAB35
RAB6A
RAB7A
RABIF
RAC1
RAD9A
RAF1
RAN
RARS2
RBM14
RBM18
RFK
RHOA
RIC1
RIC8A
RICTOR
RNASEH2C
RNF168
RNPC3
RPA2
RPAIN
RPIA
RPL12
RPL17
RPL37
RPP25L
RPRD1B
RPS13
RPS4X
RRAGC
RRM2
RUNX1
SCAP
SCD
SDHA
SDHB
SEPHS2
SEPSECS
SETDB1
SFPQ
SGF29
SHOC2
SKP2
SLC25A28
SLC2A1
SLC30A9
SLC33A1
SLC35B2
SLC39A7
SLC4A7
SLC7A1
SLC7A5
SMARCA4
SMARCB1
SMARCD1
SMARCE1
SMG7
SMU1
SNAI2
SNAP23
SNRPB2
SOD2
SOX10
SOX9
SP1
SPTSSA
SREBF1
STAG2
STK11
STRAP
STX4
STXBP3
SUPT20H
SUPT7L
SUZ12
SYS1
TACC3
TADA1
TADA2B
TAF5L
TAF6L
TAMM41
TAOK1
TAZ
TBL1XR1
TEAD1
TEN1
TERF1
TFRC
TGIF1
THAP1
THAP11
TIPARP
TKT
TMED2
TMX2
TOE1
TP53
TP53BP1
TP63
TRAF2
TRAIP
TRPM7
TSC1
TSC2
TUBA1C
TUBB
TUBB4B
TXNRD1
TYMS
UBA5
UBC
UBE2A
UBE2C
UBE2D3
UBE2G2
UBE2H
UBE2Q1
UBE2S
UBIAD1
UBR4
UBR5
UFM1
UMPS
UNC50
UQCR10
UQCRC2
UROD
USP7
UXS1
VBP1
VHL
VMA21
VPS18
VPS33A
VPS37A
VPS4A
VPS4B
VPS52
VPS54
VRK1
WDR1
WDR24
WDR48
WDR7
WDR73
WDR82
WNK1
WRB
WWTR1
XRCC3
XRN1
YAP1
YARS2
YME1L1
YPEL5
YRDC
YTHDF2
ZEB2
ZFP36L1
ZMYND8
ZNF217

## Sheet: fig_1f
Target_dep_class	Count	Mean	Std	Min	25%	50%	75%	Max
common_essential	164	0.157456	0.126443	0.00096	0.053895	0.130265	0.223032	0.58253
common_nonessential	22	0.29704	0.165687	0.04797	0.167547	0.261285	0.434995	0.58692
selective_essential	3648	0.226083	0.184707	0.00014	0.0739775	0.173435	0.348042	0.88474

## Sheet: fig_1g
	Multivariate	Univariate
0	0.3499	0.36564
10	0.39931	0.24158
20	0.39965	0.1723
30	0.11992	0.09021
40	0.21392	0.11631
50	0.24858	0.20765
60	0.69412	0.54148
70	0.45323	0.43295
80	0.25259	-0.00906
90	0.42031	0.42929
100	0.33019	0.142
110	0.19008	-0.13589
120	0.22673	0.05729
130	0.29355	-0.11456
140	0.30185	0.12183
150	0.18321	0.11956
160	0.24957	0.08837
170	0.43252	0.3269
180	0.64002	0.53964
190	0.61231	0.56547
200	0.38336	0.13733
210	0.33808	0.16604
220	0.44609	0.24859
230	0.25595	0.08647
240	0.48037	0.4096
250	0.62587	0.41041
260	0.49717	0.33085
270	0.81937	0.69438
280	0.10835	0.11062
290	0.46052	0.03429
300	0.36373	0.12731
310	0.7064	0.47103
320	0.37375	0.25584
330	0.32059	0.35006
340	0.37537	0.36567
350	0.5368	-0.00829
360	0.29113	0.20304
370	0.15316	0.07778
380	0.2502	0.12345
390	0.37966	0.21894
400	0.5657	0.46742
410	0.53448	0.45124
420	0.28103	-0.07004
430	0.57512	0.46296
440	0.30683	0.1652
450	0.40213	0.07012
460	0.43808	0.16418
470	0.49861	0.36678
480	0.15825	0.02241
490	0.33769	0.34814
500	0.71464	0.69369
510	0.31739	0.1127
520	0.19024	0.013
530	0.54819	0.42003
540	0.43115	-0.19614
550	0.46479	0.37553
560	0.52805	0.47038
570	0.31945	-0.01566
580	0.49039	0.24641
590	0.21509	-0.01321
600	0.34881	0.08175
610	0.48606	0.41693
620	0.22261	-0.18815
630	0.10266	0.10827
640	0.3728	0.1806
650	0.34581	0.18126
660	0.23945	0.04535
670	0.28439	-0.02905
680	0.35645	0.2515
690	0.16314	-0.2245
700	0.3821	0.23054
710	0.24745	-0.18558
720	0.26786	0.15449
730	0.21263	-0.05672
740	0.57691	0.51475
750	0.24842	0.19852
760	0.35585	-0.0541
770	0.30287	0.16152
780	0.38289	-0.10602
790	0.12548	-0.08438
800	0.35878	0.26023
810	0.26681	-0.06189
820	0.36952	0.17
830	0.20572	-0.01967
840	0.46892	0.40938
850	0.66658	0.34791
860	0.53094	0.16686
870	0.61006	0.38174
880	0.58557	0.51202
890	0.34983	0.3291
900	0.53294	0.32516
910	0.35093	0.26861
920	0.10769	-0.14541
930	0.43905	0.15171
940	0.42774	0.272
950	0.4613	0.46759
960	0.49722	0.37836
970	0.23759	0.06737
980	0.26054	0.16074
990	0.52765	0.15587
1000	0.63401	0.35937
1010	0.15401	0.17117
1020	0.19962	-0.02025
1030	0.28543	0.3015
1040	0.44792	0.28213
1050	0.58479	0.49207
1060	0.75311	0.50065
1070	0.66809	0.47286
1080	0.17342	0.17736
1090	0.61033	0.37794
1100	0.41462	0.08837
1110	0.22133	0.19029
1120	0.35609	0.24523
1130	0.62431	0.26927
1140	0.3684	-0.01359
1150	0.61497	0.43793
1160	0.56058	0.22182
1170	0.60134	0.43221
1180	0.396	0.36994
1190	0.14077	-0.0115
1200	0.25877	-0.05268
1210	0.32754	0.1075
1220	0.46892	0.20995
1230	0.74395	0.65619
1240	0.36018	0.16497
1250	0.20619	0.18543
1260	0.65234	0.41867
1270	0.59816	0.4895
1280	0.20193	-0.00948
1290	0.38797	0.07673
1300	0.53063	0.44384
1310	0.6685	0.66578
1320	0.25501	-0.08662
1330	0.48804	0.28949
1340	0.3009	0.01264
1350	0.4189	0.22408
1360	0.58276	0.26937
1370	0.60099	0.4677
1380	0.62522	0.50651
1390	0.66537	0.36751
1400	0.66241	0.54635
1410	0.39651	0.30447
1420	0.26005	-0.08829
1430	0.18585	0.13287
1440	0.30008	0.33424
1450	0.54413	0.3767
1460	0.27214	-0.23663
1470	0.15576	0.17196
1480	0.61936	0.67081
1490	0.58758	0.36132
1500	0.17131	-0.0266
1510	0.57575	0.45729
1520	0.32093	0.16478
1530	0.47737	0.32479
1540	0.40989	0.30539
1550	0.47367	0.4371
1560	0.34665	-0.06733
1570	0.6126	0.36247
1580	0.43224	0.06522
1590	0.41499	0.44264
1600	0.23909	0.09067
1610	0.36156	0.30314
1620	0.34838	0.04128
1630	0.55282	0.25748
1640	0.27868	-0.04129
1650	0.29057	0.11146
1660	0.76775	0.70229
1670	0.4393	0.43255
1680	0.27513	0.19293
1690	0.54305	0.37378
1700	0.3658	0.16147
1710	0.49141	0.42867
1720	0.11228	0.08989
1730	0.71784	0.3604
1740	0.29691	0.00052
1750	0.20943	-0.21248
1760	0.58777	0.37953
1770	0.67985	0.52325
1780	0.32751	0.147
1790	0.18723	0.03679
1800	0.17911	0.21198
1810	0.61871	0.30766
1820	0.32215	0.18477
1830	0.29239	-0.02683
1840	0.13082	-0.19647
1850	0.29538	0.14303
1860	0.51898	0.48009
1870	0.42304	0.3255
1880	0.45954	0.18453
1890	0.44855	0.11098
1900	0.70119	0.6727
1910	0.26148	-0.15994
1920	0.74443	0.54586
1930	0.13682	-0.12727
1940	0.28954	0.18197
1950	0.36158	0.26601
1960	0.27905	0.14918
1970	0.54167	0.33877
1980	0.50973	0.16544
1990	0.21982	0.06911
2000	0.48514	0.04689
2010	0.57144	0.13663
2020	0.64063	0.4389
2030	0.4841	0.30892
2040	0.44029	0.06133
2050	0.16239	-0.15937
2060	0.28944	0.23402
2070	0.43261	0.33488
2080	0.27687	0.11353
2090	0.41129	0.11966
2100	0.71332	0.51091
2110	0.12783	0.04017
2120	0.43619	0.41714
2130	0.45966	0.26185
2140	0.39152	0.13087
2150	0.27761	0.18839
2160	0.60247	0.5881
2170	0.20339	-0.01346
2180	0.10039	0.02403
2190	0.28825	0.13386
2200	0.51398	0.50317
2210	0.37991	0.19103
2220	0.34327	0.32943
2230	0.23758	0.20703
2240	0.58865	0.54071
2250	0.6703	0.49791
2260	0.67185	0.34094
2270	0.43372	0.39037
2280	0.13569	-0.17523
2290	0.51762	0.29666
2300	0.19878	0.04359
2310	0.63064	0.17151
2320	0.36058	0.37496
2330	0.37316	0.03589
2340	0.14709	0.04059
2350	0.37545	0.30602
2360	0.40793	0.36036
2370	0.37347	0.31959
2380	0.50871	0.57144
2390	0.27637	0.20539
2400	0.67469	0.40293
2410	0.14573	0.18777
2420	0.40447	0.23702
2430	0.49897	0.54693
2440	0.65558	0.33612
2450	0.45193	0.38596
2460	0.59947	0.41453
2470	0.76133	0.69405
2480	0.48959	0.16827
2490	0.51086	0.2552
2500	0.58073	0.48325
2510	0.56238	0.29465
2520	0.4521	0.36239
2530	0.69305	0.4832
2540	0.41129	0.26324
2550	0.3867	-0.03908
2560	0.28422	0.02389
2570	0.49479	0.27343
2580	0.23478	0.12584
2590	0.46125	0.36863
2600	0.36544	0.20027
2610	0.36644	0.20348
2620	0.54037	0.52205
2630	0.58278	0.39416
2640	0.61659	0.37143
2650	0.10798	-0.029
2660	0.69355	0.51017
2670	0.68982	0.42089
2680	0.47142	0.27016
2690	0.60153	0.36945
2700	0.70578	0.4818
2710	0.73032	0.41733
2720	0.55057	0.41109
2730	0.3764	0.10848
2740	0.38766	0.08582
2750	0.23656	0.21136
2760	0.41	0.17659
2770	0.23786	-0.00514
2780	0.24224	0.19143
2790	0.52208	0.22321
2800	0.29019	0.09463
2810	0.38884	0.05898
2820	0.69377	0.59436
2830	0.65416	0.66142
2840	0.6679	0.53284
2850	0.55429	0.25826
2860	0.71564	0.52668
2870	0.72762	0.49283
2880	0.74712	0.47571
2890	0.70354	0.57156
2900	0.63227	0.48314
2910	0.75047	0.47133
2920	0.75866	0.62794
2930	0.73785	0.5206
2940	0.71028	0.46305
2950	0.34574	0.34801
2960	0.44757	0.12278
2970	0.19372	0.05487
2980	0.56961	0.5321
2990	0.33372	0.30641
3000	0.30286	0.21784
3010	0.19519	0.03447
3020	0.48543	0.30087
3030	0.5445	0.67419
3040	0.23371	-0.0924
3050	0.35147	0.05821
3060	0.55062	0.38421
3070	0.1878	0.08279
3080	0.37119	0.15423
3090	0.55298	0.67935
3100	0.47896	0.32678
3110	0.26568	0.04745
3120	0.55452	0.55086
3130	0.75788	0.64435
3140	0.7378	0.51623
3150	0.76088	0.76761
3160	0.7012	0.6046
3170	0.37892	0.29214
3180	0.47732	0.24119
3190	0.27434	0.02292
3200	0.3612	0.22412
3210	0.11288	-0.09031
3220	0.10421	0.00243
3230	0.66597	0.48067
3240	0.59987	0.37497
3250	0.5899	0.5868
3260	0.15435	-0.05433
3270	0.58183	0.42767
3280	0.42315	0.2427
3290	0.63368	0.32633
3300	0.63093	0.50283
3310	0.14334	0.10349
3320	0.28969	0.15731
3330	0.50799	-0.00652
3340	0.54253	0.59511
3350	0.62456	0.29154
3360	0.22235	0.09355
3370	0.31843	0.04607
3380	0.46627	0.28062
3390	0.22927	0.13493
3400	0.26361	0.07448
3410	0.7611	0.5994
3420	0.5754	0.35225
3430	0.35645	0.26657
3440	0.63016	0.42076
3450	0.25161	0.03255
3460	0.40891	0.21311
3470	0.25727	0.16124
3480	0.35303	0.3265
3490	0.47088	0.19412
3500	0.30546	0.14628
3510	0.19157	0.16426
3520	0.6083	0.48217
3530	0.36616	0.10319
3540	0.10654	0.08661
3550	0.51041	0.51798
3560	0.51152	0.49621
3570	0.62937	0.33504
3580	0.1547	0.1084
3590	0.13769	-0.202
3600	0.46687	0.27837
3610	0.55301	0.25976
3620	0.29125	-0.00167
3630	0.65297	0.57652
3640	0.52806	0.47302
3650	0.21056	0.00994
3660	0.55121	0.35157
3670	0.25862	-0.01504
3680	0.60053	0.29083
3690	0.5221	0.25906
3700	0.35543	0.32073
3710	0.58886	0.27144
3720	0.52981	0.45817
3730	0.37042	0.11548
3740	0.57885	0.34965
3750	0.49841	0.43155
3760	0.20695	-0.01062
3770	0.22667	0.08563
3780	0.36462	0.27189
3790	0.47989	0.15025
3800	0.67858	0.59119
3810	0.57592	0.38088
3820	0.61401	0.44526
3830	0.52477	0.43077
3840	0.49187	0.1102
3850	0.17483	-0.19091
3860	0.29579	0.12021
3870	0.18707	0.05131
3880	0.57194	0.34041
3890	0.27013	0.05104
3900	0.41603	0.16677
3910	0.58253	0.21098
3920	0.71164	0.68175
3930	0.1183	-0.03733
3940	0.43807	0.16219
3950	0.41563	0.35757
3960	0.55566	0.23289
3970	0.38135	0.11509
3980	0.34611	0.35922
3990	0.67416	0.57352
4000	0.65292	0.34967
4010	0.52944	0.46918
4020	0.69892	0.4405
4030	0.46957	0.28684
4040	0.631	0.5246
4050	0.51972	0.4717
4060	0.28786	0.01274
4070	0.64975	0.53118
4080	0.30626	0.14599
4090	0.42242	0.36988
4100	0.19221	-0.03508
4110	0.38402	0.36819
4120	0.23214	0.0891
4130	0.20279	0.01907
4140	0.5443	0.42595
4150	0.11894	-0.20573
4160	0.39609	0.2256
4170	0.37556	0.0732
4180	0.35556	0.20623
4190	0.33992	0.05741
4200	0.54102	0.42306
4210	0.55815	0.46422
4220	0.51887	0.38152
4230	0.17136	-0.00057
4240	0.53657	0.20166
4250	0.30296	0.13092
4260	0.31401	0.09411
4270	0.15221	0.0499
4280	0.30766	0.22104
4290	0.64924	0.57671
4300	0.35167	0.24933
4310	0.16143	-0.03991
4320	0.48819	0.42922
4330	0.45368	0.1598
4340	0.31471	0.16533
4350	0.11413	0.06942
4360	0.3647	0.37382
4370	0.64798	0.45044
4380	0.50725	0.46096
4390	0.8362	0.63579
4400	0.5108	0.48777
4410	0.32138	0.12517
4420	0.57892	0.41069
4430	0.40167	0.08662
4440	0.82666	0.74669
4450	0.80262	0.66328
4460	0.88474	0.78658
4470	0.68311	0.54845
4480	0.35243	-0.04061
4490	0.58692	0.47483
4500	0.35489	0.21181
4510	0.1878	0.01048
4520	0.23704	0.02421
4530	0.44798	0.39619
4540	0.27816	-0.03188
4550	0.68674	0.45779
4560	0.15516	0.03324
4570	0.28528	0.38341
4580	0.11862	-0.15396
4590	0.12585	-0.06638
4600	0.59735	0.4338
4610	0.38943	0.40488
4620	0.2901	-0.00545
4630	0.20871	0.02468
4640	0.70514	0.49702
4650	0.58151	0.34642
4660	0.41343	0.24188
4670	0.53703	0.35814
4680	0.13443	0.03401
4690	0.46132	0.17557
4700	0.75636	0.83249
4710	0.78273	0.81845
4720	0.36386	0.11477
4730	0.19114	0.14502
4740	0.2633	0.28609
4750	0.31173	0.05612
4760	0.53344	0.44714
4770	0.73173	0.61886
4780	0.11489	-0.08161
4790	0.14474	-0.31512
4800	0.38725	0.03358
4810	0.22982	0.12722
4820	0.41607	0.16045
4830	0.6598	0.4483
4840	0.25011	-0.14677
4850	0.2199	0.01319
4860	0.37067	-0.10241
4870	0.58905	0.49256
4880	0.56497	0.63434
4890	0.74742	0.56647
4900	0.74942	0.48998
4910	0.539	0.28283
4920	0.66747	0.58595
4930	0.69625	0.45386
4940	0.39256	0.15138
4950	0.3661	0.3842
4960	0.16945	-0.06584
4970	0.62269	0.59653
4980	0.48322	0.24837
4990	0.11194	0.03521
5000	0.63203	0.61259
5010	0.67218	0.37104
5020	0.3412	0.0454
5030	0.2839	0.24979
5040	0.2794	0.13674
5050	0.50338	0.28682
5060	0.56274	0.41486
5070	0.28595	0.08104
5080	0.28407	0.05864
5090	0.57949	0.17267
5100	0.43533	0.2387
5110	0.39407	0.22393
5120	0.49332	0.55508
5130	0.23574	-0.0428
5140	0.38533	-0.07823
5150	0.57758	0.42727
5160	0.30092	0.0361
5170	0.5381	0.23356
5180	0.23423	0.09951
5190	0.25138	0.03894
5200	0.49482	0.53133
5210	0.39596	0.08476
5220	0.57567	0.46298
5230	0.58562	0.45272
5240	0.15939	-0.14678
5250	0.32135	0.24622
5260	0.26758	0.04522
5270	0.29483	0.16842
5280	0.27467	0.06279

## Sheet: fig_1h
Final model	Baseline (nearest neighbors)
0.641432	0.14816

## Sheet: fig_2a
	Count
CERES	2426
RNA-seq	723
CN	150
Mut	6

[truncated: 45 more sheets: fig_2b, fig_2c_pie, fig_2c_source_heatmap, fig_2c_source_pie, fig_2d_pie, fig_2d_source_heatmap, fig_2d_source_pie, fig_2e_pie, fig_2e_source_heatmap, fig_2e_source_pie, fig_2f_left, fig_2f_right, fig_2g, fig_3b_coords, fig_3c, fig_3f, fig_4f, fig_4e, fig_5e, fig_6b_left …]
